# Supplementary material for: 2-[4,5-Bis(ethyl­sulfan­yl)-1,3-dithiol-2-yl­idene]-5-(4-methoxy­phen­yl)-5H-1,3-dithiolo[4,5-c]pyrrole
Source: Acta Crystallogr Sect E Struct Rep Online. 2009 Nov 14;65(Pt 12):o3092. doi: 10.1107/S1600536809047424 (PMC2972114; doi:10.1107/S1600536809047424)
Supplement: Supplementary file 1 [file e-65-o3092-sup1.cif]

##############################################################################
###                                                                        ###
###        Electronic paper (Acta Crystallographica Section E)             ###
###                                                                        ###
##############################################################################
#                                                                            #
# This CIF contains the data in a paper accepted for publication in Acta     #
# Crystallographica Section E. It conforms to the requirements of Notes      #
# for Authors for Section E, and has been peer reviewed under the auspices   #
# of the IUCr Commission on Journals.                                        #
#                                                                            #
# Full details of the Crystallographic Information File format               #
# are given in the paper "The Crystallographic Information File (CIF):       #
# a New Standard Archive File for Crystallography" by S. R. Hall, F. H.      #
# Allen and I. D. Brown [Acta Cryst. (1991), A47, 655-685].                  #
#                                                                            #
# The current version of the core CIF dictionary is obtainable from          #
# ftp://ftp.iucr.org/pub/cif_core.dic. The current version number is 2.4.    #
#                                                                            #
# Software is freely available for graphical display of the structure(s) in  #
# this CIF.  For information consult the CIF home page http://www.iucr.org/  #
# cif/home.html                                                              #
#                                                                            #
# This file may be used for bona fide research purposes within the           #
# scientific community so long as proper attribution is given to the journal # 
# article from which it was obtained.                                        #
#                                                                            #
##############################################################################
                                             
data_global
_audit_creation_method     'SHELXL-97'
_journal_data_validation_number     ?
_journal_date_recd_electronic     2009-10-22
_journal_date_accepted     2009-11-10
_journal_name_full     'Acta Crystallographica, Section E'
_journal_year     2009
_journal_volume     65
_journal_issue     12
_journal_page_first     o3092
_journal_page_last     o3092
_journal_paper_category     QO
_journal_coeditor_code     CV2638
_publ_contact_author_name     'Prof. Bing-Zhu Yin'
_publ_contact_author_address
;
Key Laboratory of Organism Functional Factors of
the Changbai Moutain, Yanbian University, Ministry
of Education
Yanji 133002
People's Republic of China
;
_publ_contact_author_email     zqcong@ybu.edu.cn
_publ_contact_author_fax     '(86)433 2732456'
_publ_contact_author_phone     '(86)433 2732298'
_publ_section_title
;\
2-[4,5-Bis(ethylsulfanyl)-1,3-dithiol-2-ylidene]-5-(4-methoxyphenyl)-5<i>H</i>-\
1,3-dithiolo[4,5-<i>c</i>]pyrrole
;
loop_
    _publ_author_name
    _publ_author_footnote
    _publ_author_address
    'Feng-Shou Leng' .
;
Key Laboratory of Organism Functional Factors of Changbai Mountain
Yanbian University, Ministry of Education
Yanji 133002
People's Republic of China
;
    'Bao Li' .
;
State Key Laboratory of Supramolecular Structure and Materials
College of Chemistry,
Jilin University
Changchun 130012
People's Republic of China
;
    'Bing-Zhu Yin' .
;
Key Laboratory of Organism Functional Factors of Changbai Mountain
Yanbian University, Ministry of Education
Yanji 133002
People's Republic of China
;
    'Li-Xin Wu' .
;
State Key Laboratory of Supramolecular Structure and Materials
College of Chemistry,
Jilin University
Changchun 130012
People's Republic of China
;
data_I
_chemical_name_systematic
;
2-[4,5-Bis(ethylsulfanyl)-1,3-dithiol-2-ylidene]-5-(4-methoxyphenyl)-
5<i>H</i>-1,3-dithiolo[4,5-<i>c</i>]pyrrole
;
_chemical_name_common     ?
_chemical_formula_moiety     'C19 H19 N O S6'
_chemical_formula_sum     'C19 H19 N O S6'
_chemical_formula_iupac     'C19 H19 N O S6'
_chemical_formula_weight     469.71
_chemical_melting_point     ?
_symmetry_cell_setting     triclinic
_symmetry_space_group_name_H-M     'P -1'
_symmetry_space_group_name_HALL     '-P 1'
loop_
    _symmetry_equiv_pos_as_xyz
    'x, y, z'
    '-x, -y, -z'
_cell_length_a     11.974(2)
_cell_length_b     12.121(2)
_cell_length_c     16.762(3)
_cell_angle_alpha     73.90(3)
_cell_angle_beta     85.53(3)
_cell_angle_gamma     65.43(3)
_cell_volume     2123.8(7)
_cell_formula_units_Z     4
_cell_measurement_reflns_used     14243
_cell_measurement_theta_min     3.09
_cell_measurement_theta_max     27.50
_cell_measurement_temperature     291(2)
_exptl_crystal_description     block
_exptl_crystal_colour     yellow
_exptl_crystal_size_max     0.14
_exptl_crystal_size_mid     0.13
_exptl_crystal_size_min     0.12
_exptl_crystal_density_diffrn     1.469
_exptl_crystal_density_meas     ?
_exptl_crystal_density_method     'not measured'
_exptl_crystal_F_000     976
_exptl_absorpt_coefficient_mu     0.654
_exptl_absorpt_correction_type     multi-scan
_exptl_absorpt_process_details     '(ABSCOR; Higashi, 1995)'
_exptl_absorpt_correction_T_min     0.9140
_exptl_absorpt_correction_T_max     0.9256
_exptl_special_details
;
(See detailed section in the paper)
;
_diffrn_ambient_temperature     291(2)
_diffrn_radiation_type     MoK\a
_diffrn_radiation_wavelength     0.71073
_diffrn_radiation_source     'fine-focus sealed tube'
_diffrn_radiation_monochromator     graphite
_diffrn_measurement_device_type     'Rigaku R-AXIS RAPID'
_diffrn_measurement_method     \w
_diffrn_detector_area_resol_mean     ?
_diffrn_reflns_number     21057
_diffrn_reflns_av_R_equivalents     0.0334
_diffrn_reflns_av_sigmaI/netI     0.0478
_diffrn_reflns_theta_min     3.08
_diffrn_reflns_theta_max     27.48
_diffrn_reflns_theta_full     27.48
_diffrn_measured_fraction_theta_max     0.988
_diffrn_measured_fraction_theta_full     0.988
_diffrn_reflns_limit_h_min     -15
_diffrn_reflns_limit_h_max     13
_diffrn_reflns_limit_k_min     -15
_diffrn_reflns_limit_k_max     15
_diffrn_reflns_limit_l_min     -21
_diffrn_reflns_limit_l_max     21
_diffrn_standards_number     0
_diffrn_standards_interval_count     0
_diffrn_standards_interval_time     0
_diffrn_standards_decay_%     0
_refine_special_details
;
Refinement of <i>F</i>^2^ against ALL reflections. The weighted <i>R</i>-factor
<i>wR</i> and goodness of fit <i>S</i> are based on <i>F</i>^2^, conventional
<i>R</i>-factors <i>R</i> are based on <i>F</i>, with <i>F</i> set to zero for
negative <i>F</i>^2^. The threshold expression of <i>F</i>^2^ >
\s(<i>F</i>^2^) is used only for calculating <i>R</i>-factors(gt) <i>etc</i>.
and is not relevant to the choice of reflections for refinement.
<i>R</i>-factors based on <i>F</i>^2^ are statistically about twice as large
as those based on <i>F</i>, and <i>R</i>- factors based on ALL data will be
even larger.
;
_reflns_number_total     9633
_reflns_number_gt     6504
_reflns_threshold_expression     I>2\s(I)
_refine_ls_structure_factor_coef     Fsqd
_refine_ls_matrix_type     full
_refine_ls_R_factor_all     0.0717
_refine_ls_R_factor_gt     0.0409
_refine_ls_wR_factor_gt     0.1037
_refine_ls_wR_factor_ref     0.1166
_refine_ls_goodness_of_fit_ref     1.011
_refine_ls_restrained_S_all     1.011
_refine_ls_number_reflns     9633
_refine_ls_number_parameters     493
_refine_ls_number_restraints     0
_refine_ls_hydrogen_treatment     constr
_refine_ls_weighting_scheme     calc
_refine_ls_weighting_details
                 'calc w=1/[\s^2^(Fo^2^)+(0.0602P)^2^] where P=(Fo^2^+2Fc^2^)/3'
_atom_sites_solution_hydrogens     geom
_atom_sites_solution_primary     direct
_atom_sites_solution_secondary     difmap
_refine_ls_shift/su_max     0.001
_refine_ls_shift/su_mean     0.000
_refine_diff_density_max     0.310
_refine_diff_density_min     -0.265
_refine_ls_extinction_method     none
_refine_ls_extinction_coef     ?
loop_
    _atom_type_symbol
    _atom_type_description
    _atom_type_scat_dispersion_real
    _atom_type_scat_dispersion_imag
    _atom_type_scat_source
    'C' 'C' 0.0033 0.0016
                         'International Tables Vol C Tables 4.2.6.8 and 6.1.1.4'
    'H' 'H' 0.0000 0.0000
                         'International Tables Vol C Tables 4.2.6.8 and 6.1.1.4'
    'N' 'N' 0.0061 0.0033
                         'International Tables Vol C Tables 4.2.6.8 and 6.1.1.4'
    'O' 'O' 0.0106 0.0060
                         'International Tables Vol C Tables 4.2.6.8 and 6.1.1.4'
    'S' 'S' 0.1246 0.1234
                         'International Tables Vol C Tables 4.2.6.8 and 6.1.1.4'
_computing_data_collection     'RAPID-AUTO (Rigaku, 1998)'
_computing_cell_refinement     'RAPID-AUTO (Rigaku, 1998)'
_computing_data_reduction     'CrystalStructure (Rigaku/MSC, 2002)'
_computing_structure_solution     'SHELXS97 (Sheldrick, 2008)'
_computing_structure_refinement     'SHELXL97 (Sheldrick, 2008)'
_computing_molecular_graphics     'PLATON (Spek, 2009)'
_computing_publication_material     'SHELXL97 (Sheldrick, 2008)'
loop_
    _atom_site_type_symbol
    _atom_site_label
    _atom_site_fract_x
    _atom_site_fract_y
    _atom_site_fract_z
    _atom_site_U_iso_or_equiv
    _atom_site_adp_type
    _atom_site_calc_flag
    _atom_site_refinement_flags
    _atom_site_occupancy
    _atom_site_disorder_assembly
    _atom_site_disorder_group
    C C1 0.0187(3) 0.4802(3) 0.7889(2) 0.0854(10) Uani d . 1 . .
    H H1A 0.0726 0.5120 0.8044 0.128 Uiso calc R 1 . .
    H H1B -0.0388 0.4759 0.8316 0.128 Uiso calc R 1 . .
    H H1C -0.0252 0.5354 0.7376 0.128 Uiso calc R 1 . .
    C C2 0.1669(2) 0.3475(2) 0.71499(16) 0.0515(6) Uani d . 1 . .
    C C3 0.2258(2) 0.2272(2) 0.70449(18) 0.0602(7) Uani d . 1 . .
    H H3 0.2079 0.1622 0.7386 0.072 Uiso calc R 1 . .
    C C4 0.3105(2) 0.2030(2) 0.64426(17) 0.0571(7) Uani d . 1 . .
    H H4 0.3494 0.1219 0.6378 0.069 Uiso calc R 1 . .
    C C5 0.3380(2) 0.2985(2) 0.59338(15) 0.0442(5) Uani d . 1 . .
    C C6 0.2771(2) 0.4189(2) 0.60244(16) 0.0548(6) Uani d . 1 . .
    H H6 0.2939 0.4841 0.5676 0.066 Uiso calc R 1 . .
    C C7 0.1915(2) 0.4437(2) 0.66262(17) 0.0563(7) Uani d . 1 . .
    H H7 0.1505 0.5254 0.6678 0.068 Uiso calc R 1 . .
    C C8 0.5125(2) 0.1538(2) 0.52980(15) 0.0486(6) Uani d . 1 . .
    H H8 0.5188 0.0776 0.5659 0.058 Uiso calc R 1 . .
    C C9 0.5849(2) 0.1689(2) 0.46494(14) 0.0442(5) Uani d . 1 . .
    C C10 0.5441(2) 0.2991(2) 0.42581(14) 0.0446(5) Uani d . 1 . .
    C C11 0.4482(2) 0.3611(2) 0.46830(15) 0.0476(6) Uani d . 1 . .
    H H11 0.4041 0.4480 0.4564 0.057 Uiso calc R 1 . .
    C C12 0.7299(2) 0.1887(2) 0.34512(14) 0.0430(5) Uani d . 1 . .
    C C13 0.8184(2) 0.1662(2) 0.29066(15) 0.0444(5) Uani d . 1 . .
    C C14 0.9907(2) 0.0657(2) 0.19511(15) 0.0469(6) Uani d . 1 . .
    C C15 1.0237(3) -0.1466(2) 0.1501(2) 0.0684(8) Uani d . 1 . .
    H H15A 1.0782 -0.2149 0.1275 0.082 Uiso calc R 1 . .
    H H15B 1.0068 -0.1837 0.2063 0.082 Uiso calc R 1 . .
    C C16 0.9051(3) -0.0780(3) 0.09887(18) 0.0773(9) Uani d . 1 . .
    H H16A 0.8485 -0.0134 0.1226 0.116 Uiso calc R 1 . .
    H H16B 0.8705 -0.1364 0.0981 0.116 Uiso calc R 1 . .
    H H16C 0.9205 -0.0405 0.0431 0.116 Uiso calc R 1 . .
    C C17 0.9521(2) 0.1906(2) 0.16305(15) 0.0485(6) Uani d . 1 . .
    C C18 1.1509(3) 0.2438(3) 0.0997(2) 0.0904(12) Uani d . 1 . .
    H H18A 1.1488 0.2678 0.1506 0.109 Uiso calc R 1 . .
    H H18B 1.2049 0.1551 0.1099 0.109 Uiso calc R 1 . .
    C C19 1.1992(3) 0.3184(4) 0.0333(3) 0.1182(16) Uani d . 1 . .
    H H19A 1.2185 0.2824 -0.0130 0.177 Uiso calc R 1 . .
    H H19B 1.2721 0.3178 0.0538 0.177 Uiso calc R 1 . .
    H H19C 1.1384 0.4035 0.0158 0.177 Uiso calc R 1 . .
    C C20 -0.5385(3) 0.8748(3) 0.7996(2) 0.0770(9) Uani d . 1 . .
    H H20A -0.5821 0.8834 0.7511 0.116 Uiso calc R 1 . .
    H H20B -0.5959 0.9151 0.8368 0.116 Uiso calc R 1 . .
    H H20C -0.4941 0.7871 0.8270 0.116 Uiso calc R 1 . .
    C C21 -0.3663(2) 0.8889(2) 0.72209(15) 0.0460(5) Uani d . 1 . .
    C C22 -0.3512(2) 0.7916(2) 0.68927(16) 0.0537(6) Uani d . 1 . .
    H H22 -0.4039 0.7510 0.7029 0.064 Uiso calc R 1 . .
    C C23 -0.2572(2) 0.7543(2) 0.63580(17) 0.0535(6) Uani d . 1 . .
    H H23 -0.2467 0.6880 0.6142 0.064 Uiso calc R 1 . .
    C C24 -0.17888(19) 0.8141(2) 0.61409(13) 0.0402(5) Uani d . 1 . .
    C C25 -0.1954(2) 0.9128(2) 0.64690(15) 0.0469(5) Uani d . 1 . .
    H H25 -0.1438 0.9546 0.6325 0.056 Uiso calc R 1 . .
    C C26 -0.2882(2) 0.9490(2) 0.70089(16) 0.0517(6) Uani d . 1 . .
    H H26 -0.2983 1.0146 0.7232 0.062 Uiso calc R 1 . .
    C C27 -0.0765(2) 0.7044(2) 0.50572(14) 0.0450(5) Uani d . 1 . .
    H H27 -0.1322 0.6706 0.5018 0.054 Uiso calc R 1 . .
    C C28 0.0251(2) 0.6924(2) 0.46045(14) 0.0424(5) Uani d . 1 . .
    C C29 0.0835(2) 0.7582(2) 0.48538(14) 0.0414(5) Uani d . 1 . .
    C C30 0.0163(2) 0.8089(2) 0.54558(15) 0.0448(5) Uani d . 1 . .
    H H30 0.0336 0.8573 0.5731 0.054 Uiso calc R 1 . .
    C C31 0.21143(19) 0.6709(2) 0.36860(14) 0.0403(5) Uani d . 1 . .
    C C32 0.2935(2) 0.6418(2) 0.31059(14) 0.0408(5) Uani d . 1 . .
    C C33 0.4041(2) 0.5729(2) 0.18181(14) 0.0435(5) Uani d . 1 . .
    C C34 0.3035(2) 0.5950(3) 0.03313(16) 0.0587(7) Uani d . 1 . .
    H H34A 0.3066 0.5558 -0.0107 0.070 Uiso calc R 1 . .
    H H34B 0.2317 0.5971 0.0648 0.070 Uiso calc R 1 . .
    C C35 0.2904(3) 0.7273(3) -0.00531(19) 0.0732(9) Uani d . 1 . .
    H H35A 0.2825 0.7683 0.0376 0.110 Uiso calc R 1 . .
    H H35B 0.2185 0.7724 -0.0419 0.110 Uiso calc R 1 . .
    H H35C 0.3616 0.7259 -0.0362 0.110 Uiso calc R 1 . .
    C C36 0.4630(2) 0.6343(2) 0.20262(15) 0.0450(5) Uani d . 1 . .
    C C37 0.5531(3) 0.8156(3) 0.1410(2) 0.0684(8) Uani d . 1 . .
    H H37A 0.5403 0.8307 0.1955 0.082 Uiso calc R 1 . .
    H H37B 0.6228 0.8334 0.1184 0.082 Uiso calc R 1 . .
    C C38 0.4416(3) 0.9048(3) 0.0860(2) 0.0906(11) Uani d . 1 . .
    H H38A 0.4501 0.8856 0.0334 0.136 Uiso calc R 1 . .
    H H38B 0.4331 0.9896 0.0776 0.136 Uiso calc R 1 . .
    H H38C 0.3701 0.8964 0.1118 0.136 Uiso calc R 1 . .
    N N1 0.42782(17) 0.27241(16) 0.53236(12) 0.0454(5) Uani d . 1 . .
    N N2 -0.08223(16) 0.77573(17) 0.55855(11) 0.0421(4) Uani d . 1 . .
    O O1 0.08803(17) 0.35935(18) 0.77861(12) 0.0664(5) Uani d . 1 . .
    O O2 -0.45483(16) 0.93211(17) 0.77612(12) 0.0638(5) Uani d . 1 . .
    S S1 0.71479(6) 0.06700(5) 0.42617(4) 0.05735(19) Uani d . 1 . .
    S S2 0.62565(6) 0.34433(6) 0.34207(4) 0.05800(19) Uani d . 1 . .
    S S3 0.92856(6) 0.01481(5) 0.29013(4) 0.05201(17) Uani d . 1 . .
    S S4 0.84103(7) 0.28873(6) 0.21607(4) 0.05770(18) Uani d . 1 . .
    S S5 1.10304(6) -0.04916(7) 0.15474(5) 0.0687(2) Uani d . 1 . .
    S S6 0.99851(6) 0.26916(7) 0.07115(4) 0.06066(19) Uani d . 1 . .
    S S7 0.09330(6) 0.61643(7) 0.38385(4) 0.05587(17) Uani d . 1 . .
    S S8 0.21920(5) 0.75478(6) 0.43717(4) 0.04944(16) Uani d . 1 . .
    S S9 0.29160(6) 0.54706(6) 0.24866(4) 0.05071(16) Uani d . 1 . .
    S S10 0.42090(5) 0.68105(6) 0.29521(4) 0.05067(16) Uani d . 1 . .
    S S11 0.43992(6) 0.49999(6) 0.10086(4) 0.05701(18) Uani d . 1 . .
    S S12 0.59037(6) 0.65155(7) 0.15249(5) 0.06202(19) Uani d . 1 . .
loop_
    _atom_site_aniso_label
    _atom_site_aniso_U_11
    _atom_site_aniso_U_22
    _atom_site_aniso_U_33
    _atom_site_aniso_U_12
    _atom_site_aniso_U_13
    _atom_site_aniso_U_23
    C1 0.097(2) 0.081(2) 0.105(3) -0.0512(19) 0.042(2) -0.051(2)
    C2 0.0554(14) 0.0509(13) 0.0568(15) -0.0296(12) 0.0023(12) -0.0155(12)
    C3 0.0663(16) 0.0521(14) 0.0682(18) -0.0355(13) 0.0141(13) -0.0110(13)
    C4 0.0640(15) 0.0417(13) 0.0671(17) -0.0263(12) 0.0062(13) -0.0106(12)
    C5 0.0444(12) 0.0428(12) 0.0471(13) -0.0218(10) -0.0045(10) -0.0069(10)
    C6 0.0663(16) 0.0430(13) 0.0565(16) -0.0290(12) 0.0068(12) -0.0063(11)
    C7 0.0628(15) 0.0441(13) 0.0652(17) -0.0250(12) 0.0078(13) -0.0163(12)
    C8 0.0563(14) 0.0358(11) 0.0489(14) -0.0186(11) -0.0008(11) -0.0040(10)
    C9 0.0487(12) 0.0357(11) 0.0456(13) -0.0168(10) -0.0052(10) -0.0059(10)
    C10 0.0519(13) 0.0376(11) 0.0430(13) -0.0217(10) -0.0054(10) -0.0017(10)
    C11 0.0511(13) 0.0357(11) 0.0506(14) -0.0172(10) -0.0017(11) -0.0034(10)
    C12 0.0507(12) 0.0396(11) 0.0398(12) -0.0202(10) -0.0027(10) -0.0083(9)
    C13 0.0537(13) 0.0408(11) 0.0429(13) -0.0234(10) -0.0028(10) -0.0102(10)
    C14 0.0464(12) 0.0482(13) 0.0483(14) -0.0248(11) 0.0054(10) -0.0088(11)
    C15 0.0791(18) 0.0409(13) 0.081(2) -0.0226(13) 0.0314(16) -0.0208(13)
    C16 0.108(2) 0.079(2) 0.0578(19) -0.0528(19) 0.0120(17) -0.0171(16)
    C17 0.0498(13) 0.0501(13) 0.0482(14) -0.0272(11) 0.0007(10) -0.0064(11)
    C18 0.0609(18) 0.090(2) 0.104(3) -0.0400(17) -0.0002(17) 0.012(2)
    C19 0.091(2) 0.121(3) 0.145(4) -0.071(2) 0.028(2) -0.001(3)
    C20 0.0716(18) 0.076(2) 0.090(2) -0.0347(16) 0.0337(17) -0.0331(18)
    C21 0.0497(13) 0.0392(11) 0.0452(13) -0.0149(10) 0.0014(10) -0.0109(10)
    C22 0.0571(14) 0.0534(14) 0.0618(17) -0.0319(12) 0.0115(12) -0.0207(12)
    C23 0.0632(15) 0.0511(13) 0.0640(17) -0.0353(12) 0.0140(12) -0.0270(12)
    C24 0.0464(12) 0.0398(11) 0.0371(12) -0.0201(10) -0.0018(9) -0.0096(9)
    C25 0.0566(13) 0.0463(12) 0.0486(14) -0.0304(11) 0.0012(11) -0.0143(11)
    C26 0.0631(15) 0.0442(12) 0.0562(16) -0.0250(12) 0.0028(12) -0.0218(11)
    C27 0.0539(13) 0.0515(13) 0.0463(13) -0.0345(11) 0.0056(10) -0.0188(11)
    C28 0.0517(13) 0.0451(12) 0.0401(12) -0.0282(11) 0.0034(10) -0.0136(10)
    C29 0.0483(12) 0.0445(12) 0.0380(12) -0.0263(10) -0.0039(9) -0.0079(10)
    C30 0.0511(13) 0.0500(13) 0.0487(14) -0.0316(11) 0.0014(10) -0.0192(11)
    C31 0.0440(12) 0.0385(11) 0.0403(12) -0.0202(10) -0.0037(9) -0.0068(9)
    C32 0.0454(12) 0.0389(11) 0.0388(12) -0.0190(10) -0.0021(9) -0.0078(9)
    C33 0.0435(12) 0.0371(11) 0.0421(13) -0.0107(10) 0.0009(9) -0.0076(9)
    C34 0.0603(15) 0.0762(18) 0.0533(16) -0.0344(14) 0.0063(12) -0.0293(14)
    C35 0.0787(19) 0.0650(18) 0.0669(19) -0.0230(16) -0.0143(15) -0.0098(15)
    C36 0.0445(12) 0.0421(12) 0.0453(13) -0.0165(10) 0.0035(10) -0.0095(10)
    C37 0.0676(17) 0.0814(19) 0.081(2) -0.0502(16) 0.0237(15) -0.0345(17)
    C38 0.095(2) 0.0674(19) 0.109(3) -0.0432(18) 0.013(2) -0.0102(19)
    N1 0.0498(11) 0.0365(9) 0.0453(11) -0.0181(9) -0.0031(9) -0.0024(8)
    N2 0.0490(10) 0.0440(10) 0.0418(11) -0.0258(9) 0.0026(8) -0.0139(8)
    O1 0.0771(12) 0.0638(11) 0.0718(13) -0.0420(10) 0.0255(10) -0.0241(10)
    O2 0.0664(11) 0.0601(11) 0.0746(13) -0.0291(9) 0.0227(10) -0.0336(10)
    S1 0.0687(4) 0.0355(3) 0.0552(4) -0.0152(3) 0.0100(3) -0.0049(3)
    S2 0.0700(4) 0.0366(3) 0.0557(4) -0.0186(3) 0.0126(3) -0.0027(3)
    S3 0.0593(4) 0.0405(3) 0.0521(4) -0.0215(3) 0.0061(3) -0.0057(3)
    S4 0.0749(4) 0.0411(3) 0.0591(4) -0.0287(3) 0.0121(3) -0.0113(3)
    S5 0.0528(4) 0.0558(4) 0.0887(6) -0.0200(3) 0.0244(4) -0.0157(4)
    S6 0.0604(4) 0.0621(4) 0.0538(4) -0.0315(3) 0.0010(3) 0.0035(3)
    S7 0.0670(4) 0.0736(4) 0.0572(4) -0.0491(4) 0.0194(3) -0.0360(3)
    S8 0.0544(3) 0.0618(4) 0.0499(4) -0.0379(3) 0.0061(3) -0.0210(3)
    S9 0.0609(4) 0.0521(3) 0.0512(4) -0.0329(3) 0.0092(3) -0.0189(3)
    S10 0.0519(3) 0.0606(4) 0.0514(4) -0.0319(3) 0.0066(3) -0.0203(3)
    S11 0.0609(4) 0.0493(3) 0.0573(4) -0.0143(3) 0.0073(3) -0.0237(3)
    S12 0.0493(3) 0.0661(4) 0.0737(5) -0.0261(3) 0.0183(3) -0.0237(4)
_geom_special_details
;
All e.s.d.'s (except the e.s.d. in the dihedral angle between two l.s. planes)
are estimated using the full covariance matrix. The cell e.s.d.'s are taken
into account individually in the estimation of e.s.d.'s in distances, angles
and torsion angles; correlations between e.s.d.'s in cell parameters are only
used when they are defined by crystal symmetry. An approximate (isotropic)
treatment of cell e.s.d.'s is used for estimating e.s.d.'s involving l.s.
planes.
;
loop_
    _geom_bond_atom_site_label_1
    _geom_bond_atom_site_label_2
    _geom_bond_site_symmetry_2
    _geom_bond_distance
    _geom_bond_publ_flag
    C1 O1 . 1.404(3) ?
    C1 H1A . 0.9600 ?
    C1 H1B . 0.9600 ?
    C1 H1C . 0.9600 ?
    C2 O1 . 1.365(3) ?
    C2 C7 . 1.377(4) ?
    C2 C3 . 1.386(4) ?
    C3 C4 . 1.375(4) ?
    C3 H3 . 0.9300 ?
    C4 C5 . 1.379(3) ?
    C4 H4 . 0.9300 ?
    C5 C6 . 1.380(3) ?
    C5 N1 . 1.424(3) ?
    C6 C7 . 1.382(4) ?
    C6 H6 . 0.9300 ?
    C7 H7 . 0.9300 ?
    C8 C9 . 1.357(3) ?
    C8 N1 . 1.383(3) ?
    C8 H8 . 0.9300 ?
    C9 C10 . 1.413(3) ?
    C9 S1 . 1.748(2) ?
    C10 C11 . 1.357(3) ?
    C10 S2 . 1.741(2) ?
    C11 N1 . 1.381(3) ?
    C11 H11 . 0.9300 ?
    C12 C13 . 1.333(3) ?
    C12 S2 . 1.766(2) ?
    C12 S1 . 1.768(2) ?
    C13 S4 . 1.759(2) ?
    C13 S3 . 1.761(2) ?
    C14 C17 . 1.341(3) ?
    C14 S5 . 1.741(3) ?
    C14 S3 . 1.767(2) ?
    C15 C16 . 1.504(4) ?
    C15 S5 . 1.816(3) ?
    C15 H15A . 0.9700 ?
    C15 H15B . 0.9700 ?
    C16 H16A . 0.9600 ?
    C16 H16B . 0.9600 ?
    C16 H16C . 0.9600 ?
    C17 S4 . 1.749(3) ?
    C17 S6 . 1.756(2) ?
    C18 C19 . 1.471(4) ?
    C18 S6 . 1.801(3) ?
    C18 H18A . 0.9700 ?
    C18 H18B . 0.9700 ?
    C19 H19A . 0.9600 ?
    C19 H19B . 0.9600 ?
    C19 H19C . 0.9600 ?
    C20 O2 . 1.416(3) ?
    C20 H20A . 0.9600 ?
    C20 H20B . 0.9600 ?
    C20 H20C . 0.9600 ?
    C21 O2 . 1.368(3) ?
    C21 C22 . 1.376(3) ?
    C21 C26 . 1.379(3) ?
    C22 C23 . 1.385(3) ?
    C22 H22 . 0.9300 ?
    C23 C24 . 1.379(3) ?
    C23 H23 . 0.9300 ?
    C24 C25 . 1.387(3) ?
    C24 N2 . 1.431(3) ?
    C25 C26 . 1.380(3) ?
    C25 H25 . 0.9300 ?
    C26 H26 . 0.9300 ?
    C27 C28 . 1.359(3) ?
    C27 N2 . 1.379(3) ?
    C27 H27 . 0.9300 ?
    C28 C29 . 1.413(3) ?
    C28 S7 . 1.740(2) ?
    C29 C30 . 1.360(3) ?
    C29 S8 . 1.747(2) ?
    C30 N2 . 1.381(3) ?
    C30 H30 . 0.9300 ?
    C31 C32 . 1.338(3) ?
    C31 S8 . 1.763(2) ?
    C31 S7 . 1.769(2) ?
    C32 S9 . 1.756(2) ?
    C32 S10 . 1.759(2) ?
    C33 C36 . 1.339(3) ?
    C33 S11 . 1.751(2) ?
    C33 S9 . 1.758(2) ?
    C34 C35 . 1.498(4) ?
    C34 S11 . 1.812(3) ?
    C34 H34A . 0.9700 ?
    C34 H34B . 0.9700 ?
    C35 H35A . 0.9600 ?
    C35 H35B . 0.9600 ?
    C35 H35C . 0.9600 ?
    C36 S12 . 1.744(2) ?
    C36 S10 . 1.764(3) ?
    C37 C38 . 1.497(4) ?
    C37 S12 . 1.803(3) ?
    C37 H37A . 0.9700 ?
    C37 H37B . 0.9700 ?
    C38 H38A . 0.9600 ?
    C38 H38B . 0.9600 ?
    C38 H38C . 0.9600 ?
loop_
    _geom_angle_atom_site_label_1
    _geom_angle_atom_site_label_2
    _geom_angle_atom_site_label_3
    _geom_angle_site_symmetry_1
    _geom_angle_site_symmetry_3
    _geom_angle
    _geom_angle_publ_flag
    O1 C1 H1A . . 109.5 ?
    O1 C1 H1B . . 109.5 ?
    H1A C1 H1B . . 109.5 ?
    O1 C1 H1C . . 109.5 ?
    H1A C1 H1C . . 109.5 ?
    H1B C1 H1C . . 109.5 ?
    O1 C2 C7 . . 125.3(2) ?
    O1 C2 C3 . . 115.5(2) ?
    C7 C2 C3 . . 119.1(2) ?
    C4 C3 C2 . . 120.7(2) ?
    C4 C3 H3 . . 119.6 ?
    C2 C3 H3 . . 119.6 ?
    C3 C4 C5 . . 120.2(2) ?
    C3 C4 H4 . . 119.9 ?
    C5 C4 H4 . . 119.9 ?
    C4 C5 C6 . . 119.1(2) ?
    C4 C5 N1 . . 120.0(2) ?
    C6 C5 N1 . . 120.9(2) ?
    C5 C6 C7 . . 120.9(2) ?
    C5 C6 H6 . . 119.6 ?
    C7 C6 H6 . . 119.6 ?
    C2 C7 C6 . . 119.9(2) ?
    C2 C7 H7 . . 120.0 ?
    C6 C7 H7 . . 120.0 ?
    C9 C8 N1 . . 107.5(2) ?
    C9 C8 H8 . . 126.2 ?
    N1 C8 H8 . . 126.2 ?
    C8 C9 C10 . . 108.2(2) ?
    C8 C9 S1 . . 134.61(18) ?
    C10 C9 S1 . . 117.11(18) ?
    C11 C10 C9 . . 107.6(2) ?
    C11 C10 S2 . . 134.99(18) ?
    C9 C10 S2 . . 117.30(18) ?
    C10 C11 N1 . . 107.9(2) ?
    C10 C11 H11 . . 126.0 ?
    N1 C11 H11 . . 126.0 ?
    C13 C12 S2 . . 120.85(18) ?
    C13 C12 S1 . . 122.40(18) ?
    S2 C12 S1 . . 116.69(13) ?
    C12 C13 S4 . . 121.99(18) ?
    C12 C13 S3 . . 124.17(18) ?
    S4 C13 S3 . . 113.72(14) ?
    C17 C14 S5 . . 125.62(19) ?
    C17 C14 S3 . . 116.62(19) ?
    S5 C14 S3 . . 117.63(14) ?
    C16 C15 S5 . . 114.7(2) ?
    C16 C15 H15A . . 108.6 ?
    S5 C15 H15A . . 108.6 ?
    C16 C15 H15B . . 108.6 ?
    S5 C15 H15B . . 108.6 ?
    H15A C15 H15B . . 107.6 ?
    C15 C16 H16A . . 109.5 ?
    C15 C16 H16B . . 109.5 ?
    H16A C16 H16B . . 109.5 ?
    C15 C16 H16C . . 109.5 ?
    H16A C16 H16C . . 109.5 ?
    H16B C16 H16C . . 109.5 ?
    C14 C17 S4 . . 117.72(19) ?
    C14 C17 S6 . . 127.2(2) ?
    S4 C17 S6 . . 115.09(14) ?
    C19 C18 S6 . . 110.6(3) ?
    C19 C18 H18A . . 109.5 ?
    S6 C18 H18A . . 109.5 ?
    C19 C18 H18B . . 109.5 ?
    S6 C18 H18B . . 109.5 ?
    H18A C18 H18B . . 108.1 ?
    C18 C19 H19A . . 109.5 ?
    C18 C19 H19B . . 109.5 ?
    H19A C19 H19B . . 109.5 ?
    C18 C19 H19C . . 109.5 ?
    H19A C19 H19C . . 109.5 ?
    H19B C19 H19C . . 109.5 ?
    O2 C20 H20A . . 109.5 ?
    O2 C20 H20B . . 109.5 ?
    H20A C20 H20B . . 109.5 ?
    O2 C20 H20C . . 109.5 ?
    H20A C20 H20C . . 109.5 ?
    H20B C20 H20C . . 109.5 ?
    O2 C21 C22 . . 124.5(2) ?
    O2 C21 C26 . . 115.8(2) ?
    C22 C21 C26 . . 119.7(2) ?
    C21 C22 C23 . . 119.7(2) ?
    C21 C22 H22 . . 120.2 ?
    C23 C22 H22 . . 120.2 ?
    C24 C23 C22 . . 121.1(2) ?
    C24 C23 H23 . . 119.5 ?
    C22 C23 H23 . . 119.5 ?
    C23 C24 C25 . . 118.9(2) ?
    C23 C24 N2 . . 120.9(2) ?
    C25 C24 N2 . . 120.2(2) ?
    C26 C25 C24 . . 120.0(2) ?
    C26 C25 H25 . . 120.0 ?
    C24 C25 H25 . . 120.0 ?
    C21 C26 C25 . . 120.7(2) ?
    C21 C26 H26 . . 119.6 ?
    C25 C26 H26 . . 119.6 ?
    C28 C27 N2 . . 107.7(2) ?
    C28 C27 H27 . . 126.2 ?
    N2 C27 H27 . . 126.2 ?
    C27 C28 C29 . . 108.0(2) ?
    C27 C28 S7 . . 134.67(19) ?
    C29 C28 S7 . . 117.37(18) ?
    C30 C29 C28 . . 107.7(2) ?
    C30 C29 S8 . . 135.34(19) ?
    C28 C29 S8 . . 116.94(18) ?
    C29 C30 N2 . . 107.7(2) ?
    C29 C30 H30 . . 126.1 ?
    N2 C30 H30 . . 126.1 ?
    C32 C31 S8 . . 123.12(18) ?
    C32 C31 S7 . . 120.17(19) ?
    S8 C31 S7 . . 116.59(13) ?
    C31 C32 S9 . . 122.41(18) ?
    C31 C32 S10 . . 123.97(19) ?
    S9 C32 S10 . . 113.36(13) ?
    C36 C33 S11 . . 126.19(19) ?
    C36 C33 S9 . . 117.20(19) ?
    S11 C33 S9 . . 116.18(15) ?
    C35 C34 S11 . . 112.9(2) ?
    C35 C34 H34A . . 109.0 ?
    S11 C34 H34A . . 109.0 ?
    C35 C34 H34B . . 109.0 ?
    S11 C34 H34B . . 109.0 ?
    H34A C34 H34B . . 107.8 ?
    C34 C35 H35A . . 109.5 ?
    C34 C35 H35B . . 109.5 ?
    H35A C35 H35B . . 109.5 ?
    C34 C35 H35C . . 109.5 ?
    H35A C35 H35C . . 109.5 ?
    H35B C35 H35C . . 109.5 ?
    C33 C36 S12 . . 124.2(2) ?
    C33 C36 S10 . . 116.78(18) ?
    S12 C36 S10 . . 118.41(15) ?
    C38 C37 S12 . . 114.2(2) ?
    C38 C37 H37A . . 108.7 ?
    S12 C37 H37A . . 108.7 ?
    C38 C37 H37B . . 108.7 ?
    S12 C37 H37B . . 108.7 ?
    H37A C37 H37B . . 107.6 ?
    C37 C38 H38A . . 109.5 ?
    C37 C38 H38B . . 109.5 ?
    H38A C38 H38B . . 109.5 ?
    C37 C38 H38C . . 109.5 ?
    H38A C38 H38C . . 109.5 ?
    H38B C38 H38C . . 109.5 ?
    C11 N1 C8 . . 108.78(19) ?
    C11 N1 C5 . . 125.79(19) ?
    C8 N1 C5 . . 125.38(19) ?
    C27 N2 C30 . . 108.90(19) ?
    C27 N2 C24 . . 124.90(19) ?
    C30 N2 C24 . . 126.1(2) ?
    C2 O1 C1 . . 118.4(2) ?
    C21 O2 C20 . . 118.4(2) ?
    C9 S1 C12 . . 94.27(11) ?
    C10 S2 C12 . . 94.50(11) ?
    C13 S3 C14 . . 95.12(12) ?
    C17 S4 C13 . . 95.40(11) ?
    C14 S5 C15 . . 100.98(12) ?
    C17 S6 C18 . . 102.71(14) ?
    C28 S7 C31 . . 94.32(11) ?
    C29 S8 C31 . . 94.39(11) ?
    C32 S9 C33 . . 95.30(12) ?
    C32 S10 C36 . . 95.20(12) ?
    C33 S11 C34 . . 101.04(12) ?
    C36 S12 C37 . . 101.95(12) ?
