# Supplementary material for: 2-[4,5-Bis(ethyl­sulfan­yl)-1,3-dithiol-2-yl­idene]-5-(4-methoxy­phen­yl)-5H-1,3-dithiolo[4,5-c]pyrrole
Source: Acta Crystallogr Sect E Struct Rep Online. 2009 Nov 14;65(Pt 12):o3092. doi: 10.1107/S1600536809047424 (PMC2972114; doi:10.1107/S1600536809047424)
Supplement: Supplementary file 2 [file e-65-o3092-Isup2.hkl]

# 
# h,k,l, Fc-squared, Fo-squared, sigma(Fo-squared) and status flag 
# 
data_I
_shelx_title ' ybdx09-4 in P-1' 
_shelx_refln_list_code          4 
_shelx_F_calc_maximum      352.16 
_exptl_crystal_F_000       976.00 
_reflns_d_resolution_high  0.7701 
 
loop_ 
 _symmetry_equiv_pos_as_xyz 
 'x, y, z' 
 '-x, -y, -z' 
 
_cell_length_a    11.9745 
_cell_length_b    12.1207 
_cell_length_c    16.7622 
_cell_angle_alpha  73.903 
_cell_angle_beta   85.526 
_cell_angle_gamma  65.425 
 
_shelx_F_squared_multiplier     1.000 
 
loop_ 
 _refln_index_h 
 _refln_index_k 
 _refln_index_l 
 _refln_F_squared_calc 
 _refln_F_squared_meas 
 _refln_F_squared_sigma 
 _refln_observed_status 
   2   0   0     2798.65     2701.24     49.36 o 
   3   0   0      160.70      156.54      4.96 o 
   4   0   0       59.26       66.93      4.46 o 
   5   0   0      163.66      177.91      5.09 o 
   6   0   0     3105.52     3009.99     69.38 o 
   7   0   0     1790.99     1840.35     43.47 o 
   8   0   0     1231.88     1250.47     39.73 o 
   9   0   0       80.89       78.15      4.84 o 
  10   0   0      709.49      714.89     10.20 o 
  11   0   0      425.55      443.48     16.54 o 
  12   0   0       28.79       29.87     16.00 o 
  13   0   0       18.75       13.87     28.81 o 
  14   0   0       87.41       93.89     22.41 o 
 -13   1   0        3.46        6.40     17.07 o 
 -12   1   0        0.07       10.67     27.74 o 
 -11   1   0       59.68       55.48     18.14 o 
 -10   1   0        4.69       16.00     14.94 o 
  -9   1   0       19.01       18.14     13.87 o 
  -8   1   0        1.66        3.69      3.15 o 
  -7   1   0      779.16      769.23     30.19 o 
  -6   1   0       50.06       48.67      4.74 o 
  -5   1   0     3581.95     3655.59     37.39 o 
  -4   1   0       56.93       52.77      3.40 o 
  -3   1   0      189.64      203.19      7.37 o 
  -2   1   0      256.90      226.64      9.39 o 
  -1   1   0      534.35      528.33      7.45 o 
   2   1   0      589.65      587.89     11.74 o 
   3   1   0        6.39        3.20      5.33 o 
   4   1   0      812.59      847.55     13.17 o 
   5   1   0       16.63        2.28      3.59 o 
   6   1   0       77.42       81.54      5.14 o 
   7   1   0      758.71      782.07     26.41 o 
   8   1   0      435.78      493.33     17.51 o 
   9   1   0        5.28        5.90      4.77 o 
  10   1   0        0.99        7.08      4.97 o 
  11   1   0      516.53      479.18     31.66 o 
  12   1   0        0.00       -2.19      3.51 o 
  13   1   0       11.44       17.07     14.94 o 
  14   1   0       12.97        1.07     25.61 o 
 -13   2   0       43.60       28.81     21.34 o 
 -12   2   0       97.68       83.22     22.41 o 
 -11   2   0      109.12       92.82     36.28 o 
 -10   2   0        0.82       -2.13     13.87 o 
  -9   2   0       17.19       23.47     14.94 o 
  -8   2   0      431.74      424.65     42.68 o 
  -7   2   0       58.31       57.53     10.56 o 
  -6   2   0      441.42      427.51     15.09 o 
  -5   2   0     8869.01     8907.06    244.22 o 
  -4   2   0       33.09       34.23      1.72 o 
  -3   2   0      195.48      190.98      4.77 o 
  -2   2   0      396.94      419.14      4.87 o 
  -1   2   0      198.36      192.11      7.56 o 
   0   2   0    13799.43    14291.60    175.35 o 
   1   2   0     2779.17     2729.72     36.08 o 
   2   2   0     3075.81     3009.04     37.34 o 
   3   2   0      787.05      737.26     20.27 o 
   4   2   0      211.14      224.06     10.67 o 
   5   2   0     3941.69     3970.89     64.55 o 
   6   2   0      654.07      630.44      8.48 o 
   7   2   0       96.19       93.47      5.31 o 
   8   2   0        5.48       -4.16      5.74 o 
   9   2   0      154.03      130.99      9.25 o 
  10   2   0      141.38      151.82      5.48 o 
  11   2   0       66.00       60.82      7.55 o 
  12   2   0      177.74      178.58      7.24 o 
  13   2   0       14.95        3.63      9.07 o 
  14   2   0      146.16      185.65     21.34 o 
 -12   3   0        5.03       34.14     37.34 o 
 -11   3   0        7.64       -1.07     16.00 o 
 -10   3   0      156.20      190.98     24.54 o 
  -9   3   0       29.22       33.08     28.81 o 
  -8   3   0        7.42        9.26      9.41 o 
  -7   3   0       46.88       52.81     13.72 o 
  -6   3   0        7.84        6.94      8.30 o 
  -5   3   0       54.74       62.49      3.08 o 
  -4   3   0    10234.50    10216.02    112.55 o 
  -3   3   0      326.84      341.96      4.42 o 
  -2   3   0     1291.72     1390.87     12.92 o 
  -1   3   0       60.64       60.83      4.61 o 
   0   3   0     7365.29     7112.92     70.26 o 
   1   3   0     3310.77     3244.45     36.03 o 
   2   3   0      300.12      296.40     12.80 o 
   3   3   0      527.95      489.73     18.14 o 
   4   3   0       34.73       27.74     14.94 o 
   5   3   0        4.74        3.20     11.74 o 
   6   3   0     9379.50     9830.09    251.27 o 
   7   3   0      657.01      591.41     10.99 o 
   8   3   0        7.82       10.12      4.17 o 
   9   3   0      265.09      290.37      8.22 o 
  10   3   0       19.19        8.03      5.02 o 
  11   3   0       23.20       25.37      9.75 o 
  12   3   0      330.55      345.47     11.14 o 
  13   3   0       79.57       62.62      7.62 o 
  14   3   0       35.10       20.27     23.47 o 
  15   3   0        2.41        7.47     13.87 o 
 -11   4   0        0.15       22.41     20.27 o 
 -10   4   0        3.46        6.40     29.87 o 
  -9   4   0       65.75       52.28     19.21 o 
  -8   4   0       17.50       15.08     10.92 o 
  -7   4   0       35.57       41.66     13.86 o 
  -6   4   0        6.51        4.27     11.24 o 
  -5   4   0       41.16       45.64      3.09 o 
  -4   4   0      931.98      892.33      9.92 o 
  -3   4   0       37.51       27.04      3.77 o 
  -2   4   0      372.29      378.46      5.99 o 
  -1   4   0     1641.29     1760.13     18.02 o 
   0   4   0      840.92      808.92     11.82 o 
   1   4   0    10658.30    10774.54    139.40 o 
   2   4   0      218.86      199.82     12.27 o 
   3   4   0      614.23      636.97     34.14 o 
   4   4   0     1278.97     1250.47     29.87 o 
   5   4   0       61.61      110.96     11.74 o 
   6   4   0        0.03       -8.54      8.54 o 
   7   4   0       18.26       14.94      6.79 o 
   8   4   0       90.56       96.19      7.25 o 
   9   4   0      734.38      719.83     13.79 o 
  10   4   0      130.54      151.71     24.69 o 
  11   4   0       48.43       48.91      6.63 o 
  12   4   0      156.06      145.94     13.27 o 
  13   4   0       68.38       54.29      7.37 o 
  14   4   0      350.07      362.94     13.26 o 
  15   4   0        1.57        0.00     11.74 o 
 -11   5   0        8.22       26.67     22.41 o 
 -10   5   0        6.52       11.74     19.21 o 
  -9   5   0        6.55      -12.80     17.07 o 
  -8   5   0        7.40       11.81     13.99 o 
  -7   5   0      233.46      243.03     28.67 o 
  -6   5   0        2.30        9.07     20.81 o 
  -5   5   0      806.93      773.70     14.80 o 
  -4   5   0      450.00      404.78     12.67 o 
  -3   5   0      346.99      309.17      8.23 o 
  -2   5   0     1468.69     1609.58     15.46 o 
  -1   5   0      401.07      469.20      7.88 o 
   0   5   0     1210.22     1114.71     11.84 o 
   1   5   0     5248.95     5193.68     60.65 o 
   2   5   0        9.12        6.03      3.40 o 
   3   5   0       12.16        0.57      8.54 o 
   4   5   0      402.52      435.32     18.14 o 
   5   5   0     3771.32     4121.63     88.56 o 
   6   5   0     2135.42     2045.35     69.35 o 
   7   5   0     4368.30     4400.11    100.29 o 
   8   5   0       27.63       18.70      7.89 o 
   9   5   0     1607.06     1610.19     43.29 o 
  10   5   0      193.90      190.88     20.40 o 
  11   5   0       64.79       51.11      6.83 o 
  12   5   0       32.96       26.27      9.51 o 
  13   5   0        8.38        0.42      5.71 o 
  14   5   0       10.67       15.20      8.68 o 
  15   5   0       23.76       25.23      7.43 o 
 -10   6   0        6.94      -27.74     38.41 o 
  -9   6   0        6.74       12.80     19.21 o 
  -8   6   0        5.17       -4.27     11.32 o 
  -7   6   0       92.92      109.11     18.39 o 
  -6   6   0      224.66      275.00     46.95 o 
  -5   6   0      270.27      290.22      7.29 o 
  -4   6   0     2476.32     2565.98     33.77 o 
  -3   6   0      160.83      184.05     14.21 o 
  -2   6   0      542.25      564.69      8.67 o 
  -1   6   0      708.41      682.97     10.27 o 
   0   6   0      231.62      226.81      6.44 o 
   1   6   0     2008.42     1996.93     24.52 o 
   2   6   0     7784.18     7933.17    110.74 o 
   3   6   0        8.34        7.87      5.90 o 
   4   6   0      154.67      170.71     26.67 o 
   5   6   0     1669.01     1738.06     44.81 o 
   6   6   0      251.84      348.89     21.34 o 
   7   6   0     1105.46     1100.03     37.34 o 
   8   6   0     4195.12     4246.47    106.70 o 
   9   6   0      504.25      507.61     13.30 o 
  10   6   0      514.97      516.42     18.87 o 
  11   6   0        0.78       -4.39      5.07 o 
  12   6   0      301.57      296.29     12.00 o 
  13   6   0       75.94       59.22      7.83 o 
  14   6   0       17.69        1.63      8.18 o 
  15   6   0        4.56       19.41     13.58 o 
  -9   7   0       13.94        8.54     20.27 o 
  -8   7   0       24.53       50.31     22.41 o 
  -7   7   0        2.70        7.79     14.69 o 
  -6   7   0      216.82      263.18     17.72 o 
  -5   7   0        1.14        5.98      4.86 o 
  -4   7   0        2.05       11.10      3.86 o 
  -3   7   0      296.37      300.89     11.07 o 
  -2   7   0      127.76      133.61     11.12 o 
  -1   7   0       72.15       57.70      7.81 o 
   0   7   0     1288.79     1300.52     18.19 o 
   1   7   0     2328.78     2215.57     30.32 o 
   2   7   0      106.12      116.31     10.56 o 
   3   7   0      306.85      292.85      9.22 o 
   4   7   0      827.75      761.86     13.36 o 
   5   7   0      368.69      513.20     25.61 o 
   6   7   0     1263.13     1345.43     69.35 o 
   7   7   0       11.21      -20.27     28.81 o 
   8   7   0     1354.43     1301.68     76.82 o 
   9   7   0      185.42      180.95      7.93 o 
  10   7   0      161.13      165.25     24.01 o 
  11   7   0      153.68      165.34      9.31 o 
  12   7   0      268.18      258.78     12.18 o 
  13   7   0        0.71        7.23      6.86 o 
  14   7   0        3.10       -6.24      9.09 o 
  15   7   0       42.66       34.14     12.29 o 
  -8   8   0        0.12       14.40     17.82 o 
  -7   8   0      128.66      160.91     18.06 o 
  -6   8   0       30.87       24.99     14.94 o 
  -5   8   0       16.10       18.82      7.50 o 
  -4   8   0       16.67       13.88      4.88 o 
  -3   8   0      733.69      756.87     19.63 o 
  -2   8   0       50.70       63.30      8.73 o 
  -1   8   0       23.23       15.75     11.63 o 
   0   8   0      250.27      250.57     14.11 o 
   1   8   0      552.60      540.07     41.61 o 
   2   8   0     5009.71     4906.29     84.12 o 
   3   8   0      405.10      372.93     11.74 o 
   4   8   0      121.28      117.98      6.96 o 
   5   8   0        0.37       -3.70      4.08 o 
   6   8   0      282.92      322.22     26.67 o 
   7   8   0     1280.63     1316.62     50.15 o 
   8   8   0       30.59       23.47     18.14 o 
   9   8   0      166.61      173.91     22.41 o 
  10   8   0      104.05      105.57     10.01 o 
  11   8   0       63.18       52.77      5.64 o 
  12   8   0       28.49       10.89     14.28 o 
  13   8   0     1458.00     1435.51     60.71 o 
  14   8   0       20.92       35.69      7.46 o 
  15   8   0        0.65       -9.46      9.46 o 
  -7   9   0      167.60      166.92     20.74 o 
  -6   9   0       64.91       82.83     20.03 o 
  -5   9   0      101.38       95.60      4.84 o 
  -4   9   0      384.02      421.65     19.66 o 
  -3   9   0       93.52       89.46      9.85 o 
  -2   9   0      334.17      332.95     15.47 o 
  -1   9   0      309.74      312.79     20.96 o 
   0   9   0      168.29      152.87     27.21 o 
   1   9   0       64.98       80.99      9.23 o 
   2   9   0       69.65       54.02      9.07 o 
   3   9   0       43.65       40.94     10.14 o 
   4   9   0       76.48       71.64      6.91 o 
   5   9   0      221.62      229.41      8.94 o 
   6   9   0       19.01        6.76      8.21 o 
   7   9   0      985.74     1081.89     77.89 o 
   8   9   0     2744.53     2790.08    130.17 o 
   9   9   0      720.70      755.40     64.02 o 
  10   9   0      276.11      267.83     93.89 o 
  11   9   0       96.75       85.40     24.66 o 
  12   9   0      199.90      191.47      8.06 o 
  13   9   0      145.08      141.53      8.02 o 
  14   9   0      145.87       77.44     25.07 o 
  15   9   0        8.57       21.30     10.46 o 
  -6  10   0       18.06       20.38     14.28 o 
  -5  10   0        5.31        2.51     11.68 o 
  -4  10   0       25.11       26.87      9.26 o 
  -3  10   0      339.23      392.23     18.14 o 
  -2  10   0      165.38      173.07     19.34 o 
  -1  10   0      157.93      174.37     17.07 o 
   0  10   0      227.94      228.99     16.54 o 
   1  10   0       26.73       26.97     10.67 o 
   2  10   0      116.95      117.93      9.85 o 
   3  10   0      291.23      322.04     35.74 o 
   4  10   0      608.94      640.36     24.01 o 
   5  10   0      140.31      144.54     14.06 o 
   6  10   0      575.80      572.65     21.34 o 
   7  10   0        6.45        8.54      4.14 o 
   8  10   0      975.05     1087.22     50.15 o 
   9  10   0        7.51       -4.27     17.07 o 
  10  10   0      200.01      246.47     28.81 o 
  11  10   0       12.72       25.44      9.60 o 
  12  10   0       43.14       39.48      7.55 o 
  13  10   0       80.86       45.30     35.74 o 
  14  10   0       61.83       68.88     14.94 o 
  -4  11   0       28.58       14.94     17.07 o 
  -3  11   0        7.65       -3.64      5.67 o 
  -2  11   0      295.78      305.03     20.81 o 
  -1  11   0      140.77      103.40     48.55 o 
   0  11   0       80.78       79.36     13.87 o 
   1  11   0       12.77        9.71      9.07 o 
   2  11   0      450.03      451.13     25.65 o 
   3  11   0      479.01      480.40     25.61 o 
   4  11   0       28.04       25.59      7.25 o 
   5  11   0       82.24       69.94     22.94 o 
   6  11   0        0.03       -8.15     12.80 o 
   7  11   0      232.75      225.06      8.40 o 
   8  11   0        4.77       11.22      7.72 o 
   9  11   0      321.86      362.45     13.75 o 
  10  11   0       18.91        3.20     18.14 o 
  11  11   0        1.47        9.60     19.21 o 
  12  11   0        2.98       19.05     13.87 o 
  13  11   0      324.55      366.04     28.40 o 
  14  11   0        1.56       -8.66     12.24 o 
  -3  12   0        0.61        3.20     14.94 o 
  -2  12   0        0.74       16.97     12.00 o 
  -1  12   0       28.09       20.95     10.14 o 
   0  12   0       26.84       21.34      9.05 o 
   1  12   0      176.12      185.55     12.76 o 
   2  12   0        9.10        2.04      7.90 o 
   3  12   0       14.83        7.82      8.13 o 
   4  12   0      432.82      397.97     15.06 o 
   5  12   0      559.13      586.22     24.50 o 
   6  12   0       49.15       39.16      7.05 o 
   7  12   0       13.69        5.33      8.59 o 
   8  12   0        1.19       -1.23     18.14 o 
   9  12   0      200.36      210.32     11.02 o 
  10  12   0      100.00      131.24     29.87 o 
  11  12   0      145.41      161.11     30.94 o 
  12  12   0       88.64       82.64     15.79 o 
  13  12   0      145.49      190.67     80.55 o 
  -1  13   0       48.62       37.19     11.70 o 
   0  13   0       15.31       23.17     11.94 o 
   1  13   0       56.90       29.29     17.16 o 
   2  13   0       49.90       34.98     10.24 o 
   3  13   0       25.49       16.54     12.07 o 
   4  13   0       45.15       47.38     14.40 o 
   5  13   0       40.80       22.89     11.24 o 
   6  13   0      136.16      135.14      9.03 o 
   7  13   0      225.51      209.38     18.67 o 
   8  13   0      659.29      733.00     49.08 o 
   9  13   0      152.69      141.90     30.94 o 
  10  13   0      181.82      174.98     34.14 o 
  11  13   0      103.67       41.12     52.81 o 
  12  13   0       16.67        2.31     26.67 o 
   1  14   0        9.08       29.54     10.92 o 
   2  14   0       18.83       23.78     17.92 o 
   3  14   0       25.69       20.23      9.20 o 
   4  14   0       12.52       11.65      8.49 o 
   5  14   0       13.19       12.77     11.45 o 
   6  14   0        1.94       -8.27     22.94 o 
   7  14   0      199.25      271.01     34.14 o 
   8  14   0       13.56      -23.47     24.54 o 
   9  14   0      249.07      228.33     64.02 o 
  11  14   0        1.80       17.33     15.95 o 
   5  15   0      106.10       86.42     26.67 o 
   6  15   0       64.12       49.08     25.61 o 
   7  15   0      142.80       84.29     50.15 o 
 -10 -14   1        0.02       -2.22     21.87 o 
  -9 -14   1      200.44      200.35     37.34 o 
  -8 -14   1       72.65       58.68     26.67 o 
  -7 -14   1        0.39        1.07     35.21 o 
  -6 -14   1        7.31       19.21     22.41 o 
  -5 -14   1       79.63       48.11     15.47 o 
  -4 -14   1       34.51       40.86     27.74 o 
  -3 -14   1      237.59      200.15     13.87 o 
  -2 -14   1        1.17       -5.56      8.49 o 
 -12 -13   1       12.02        0.81     17.16 o 
 -11 -13   1       53.93       48.76     22.41 o 
 -10 -13   1       45.71       80.10     17.93 o 
  -9 -13   1      100.92      106.70     29.87 o 
  -8 -13   1      231.11      240.06     35.21 o 
  -7 -13   1      146.91      168.58     29.87 o 
  -6 -13   1       42.91       31.30     13.34 o 
  -5 -13   1       26.97       31.36      7.32 o 
  -4 -13   1        1.08        9.70     10.67 o 
  -3 -13   1        1.48       -2.05     12.20 o 
  -2 -13   1      188.84      202.23     13.22 o 
  -1 -13   1        1.10       -0.68     16.00 o 
   0 -13   1       40.59       48.44      7.85 o 
   1 -13   1        6.79       -3.64      6.01 o 
 -13 -12   1        2.43       13.28     14.94 o 
 -12 -12   1       61.25       55.81     15.00 o 
 -11 -12   1        3.95        6.40     12.24 o 
 -10 -12   1       48.15       57.43     36.81 o 
  -9 -12   1      114.86      116.30     27.74 o 
  -8 -12   1        1.60        3.66      9.07 o 
  -7 -12   1      103.94      100.18     24.01 o 
  -6 -12   1       44.47       43.63     16.00 o 
  -5 -12   1       90.79      104.01      8.02 o 
  -4 -12   1     1408.66     1379.42     68.82 o 
  -3 -12   1        1.49       19.34      7.53 o 
  -2 -12   1      453.14      401.41     17.78 o 
  -1 -12   1       78.29       70.18     12.50 o 
   0 -12   1       15.78       27.24     11.24 o 
   1 -12   1        4.24       -0.42      8.15 o 
   2 -12   1       88.45       57.97      8.39 o 
   3 -12   1       39.95       13.87     28.81 o 
 -14 -11   1       91.35      100.78     27.43 o 
 -13 -11   1       58.53       53.06     14.80 o 
 -12 -11   1       51.77       66.84     19.73 o 
 -11 -11   1        1.99        9.36     11.24 o 
 -10 -11   1       71.39       59.79     44.28 o 
  -9 -11   1       27.78       13.14      5.87 o 
  -8 -11   1       11.34        6.30      9.60 o 
  -7 -11   1        7.17       16.06      8.54 o 
  -6 -11   1       10.55        2.27      8.54 o 
  -5 -11   1        9.11       10.27      5.25 o 
  -4 -11   1       69.44       68.80     11.24 o 
  -3 -11   1     1173.94     1137.39     24.40 o 
  -2 -11   1      215.44      220.88     11.74 o 
  -1 -11   1      447.96      471.05     27.74 o 
   0 -11   1       36.07       40.25      9.05 o 
   1 -11   1       42.25       46.29      9.23 o 
   2 -11   1      123.76      147.05     10.52 o 
   3 -11   1      128.88      128.89      8.85 o 
   4 -11   1        3.34       30.94     30.94 o 
 -14 -10   1        2.96        8.32     27.74 o 
 -13 -10   1      432.09      418.57     38.41 o 
 -12 -10   1       28.29        3.37     18.55 o 
 -11 -10   1        2.55        5.76      6.89 o 
 -10 -10   1      232.07      216.17     25.07 o 
  -9 -10   1       39.23       47.53      6.10 o 
  -8 -10   1       48.17       53.84      5.33 o 
  -7 -10   1     2361.03     2260.94     36.70 o 
  -6 -10   1       63.02       65.78      8.30 o 
  -5 -10   1      746.06      730.36     14.71 o 
  -4 -10   1       82.25       71.53     13.87 o 
  -3 -10   1       84.26       78.13     12.00 o 
  -2 -10   1      409.53      396.45     13.57 o 
  -1 -10   1      318.12      336.83     26.14 o 
   0 -10   1       17.44       11.20      7.54 o 
   1 -10   1       87.77       91.15      9.72 o 
   2 -10   1      246.65      262.66     16.39 o 
   3 -10   1        9.92        6.09      4.99 o 
   4 -10   1        6.08        3.52      5.46 o 
   5 -10   1       13.23       34.05     15.47 o 
   6 -10   1       42.56       28.10     14.70 o 
 -14  -9   1       15.79       33.61     11.45 o 
 -13  -9   1      172.86      178.07     26.25 o 
 -12  -9   1      443.08      401.65     14.47 o 
 -11  -9   1       54.24       43.11      6.80 o 
 -10  -9   1        0.79       -1.43      3.10 o 
  -9  -9   1        7.63        9.07      8.00 o 
  -8  -9   1     1103.81     1028.54     50.15 o 
  -7  -9   1      337.00      356.81      7.27 o 
  -6  -9   1     1870.67     1865.76     37.88 o 
  -5  -9   1       76.62       69.98      6.10 o 
  -4  -9   1      271.90      270.80      9.37 o 
  -3  -9   1      450.09      459.10     13.15 o 
  -2  -9   1       84.11       72.60     14.69 o 
  -1  -9   1      662.40      619.40     19.35 o 
   0  -9   1      566.30      544.06     19.21 o 
   1  -9   1      140.65      109.72     21.87 o 
   2  -9   1       64.87       63.90      7.11 o 
   3  -9   1      468.29      481.19     26.40 o 
   4  -9   1        5.27        4.96      4.00 o 
   5  -9   1       18.54       11.72     19.98 o 
   6  -9   1        7.57        8.16     22.41 o 
   7  -9   1       28.45        4.27     33.08 o 
 -15  -8   1       31.43        6.30     17.07 o 
 -14  -8   1      174.20      168.39     28.62 o 
 -13  -8   1        0.17        1.24      7.26 o 
 -12  -8   1      144.65      147.34      9.49 o 
 -11  -8   1        0.24        8.40      7.01 o 
 -10  -8   1        8.97       -2.15      6.29 o 
  -9  -8   1       65.71       64.07      8.54 o 
  -8  -8   1      312.90      309.42     27.74 o 
  -7  -8   1     4249.40     4339.29    121.63 o 
  -6  -8   1      720.24      733.34     27.21 o 
  -5  -8   1       13.51       16.90      7.19 o 
  -4  -8   1      955.50      950.45     16.32 o 
  -3  -8   1      223.92      192.34      8.59 o 
  -2  -8   1      148.22      142.24      8.49 o 
  -1  -8   1      236.83      225.79     12.80 o 
   0  -8   1     1356.37     1355.34     38.28 o 
   1  -8   1      346.93      362.28     15.20 o 
   2  -8   1       13.79       21.45     10.32 o 
   3  -8   1      138.70      160.70     10.01 o 
   4  -8   1      249.71      255.82      5.53 o 
   5  -8   1       50.93       48.05      4.53 o 
   6  -8   1       39.78       29.93     33.08 o 
   7  -8   1      276.93      310.29     36.81 o 
   8  -8   1      172.29      204.85     32.01 o 
 -15  -7   1       23.57       14.59     15.93 o 
 -14  -7   1       13.75       17.07      7.51 o 
 -13  -7   1      472.60      461.41     27.02 o 
 -12  -7   1      275.16      303.51     13.19 o 
 -11  -7   1      859.06      813.42     34.05 o 
 -10  -7   1      141.03      143.60     19.01 o 
  -9  -7   1      408.88      393.83     22.60 o 
  -8  -7   1      192.77      174.20     24.01 o 
  -7  -7   1     4541.80     4646.57    121.63 o 
  -6  -7   1     1878.69     1983.46     57.62 o 
  -5  -7   1      885.01     1015.04     17.70 o 
  -4  -7   1     2382.01     2466.90     48.55 o 
  -3  -7   1        1.84        5.10      4.18 o 
  -2  -7   1      847.49      854.63     15.35 o 
  -1  -7   1      659.40      617.70     20.27 o 
   0  -7   1        3.50        0.53      4.69 o 
   1  -7   1     1260.37     1253.07     18.84 o 
   2  -7   1      646.51      633.94     14.07 o 
   3  -7   1      673.51      666.24     13.91 o 
   4  -7   1       46.00       33.14      4.14 o 
   5  -7   1       41.07       47.65      6.83 o 
   6  -7   1        4.29       -0.37     11.94 o 
   7  -7   1       20.38       15.84     12.43 o 
   8  -7   1        2.45        5.33     32.01 o 
   9  -7   1       55.35       50.15     42.68 o 
 -15  -6   1        6.14       10.61      6.50 o 
 -14  -6   1       85.39       79.84      8.73 o 
 -13  -6   1      214.92      208.80      8.83 o 
 -12  -6   1       77.45       84.95      7.39 o 
 -11  -6   1       43.82       47.97     10.82 o 
 -10  -6   1      349.61      377.51     13.62 o 
  -9  -6   1        1.30       -1.79      5.83 o 
  -8  -6   1      612.36      589.92     34.14 o 
  -7  -6   1      419.72      364.90     23.47 o 
  -6  -6   1     3152.01     3428.12     82.16 o 
  -5  -6   1       13.91       17.07     11.74 o 
  -4  -6   1      316.19      321.67     25.61 o 
  -3  -6   1       63.32       86.82     14.94 o 
  -2  -6   1     1579.76     1456.11     25.07 o 
  -1  -6   1     5842.94     5514.48     81.09 o 
   0  -6   1        1.97        4.27      4.76 o 
   1  -6   1      255.16      297.86     25.36 o 
   2  -6   1      710.22      727.74     14.93 o 
   3  -6   1     1347.56     1380.28     23.30 o 
   4  -6   1     1251.82     1234.76     18.60 o 
   5  -6   1       63.14       62.80      2.95 o 
   6  -6   1       10.10       10.67     17.35 o 
   7  -6   1       71.65       75.72     22.41 o 
   8  -6   1       68.29      122.70     23.47 o 
   9  -6   1       44.81       46.95     22.41 o 
  10  -6   1       69.83       85.36     26.67 o 
 -15  -5   1       58.95       37.06     10.24 o 
 -14  -5   1        9.39       10.48      7.00 o 
 -13  -5   1      365.59      376.68     10.46 o 
 -12  -5   1      350.05      372.28     12.79 o 
 -11  -5   1       60.60       60.99      6.10 o 
 -10  -5   1      510.50      507.84     13.23 o 
  -9  -5   1      109.51      111.18     12.02 o 
  -8  -5   1       36.53       28.93      4.30 o 
  -7  -5   1        0.42       -4.15      4.15 o 
  -6  -5   1       63.81       65.08     22.41 o 
  -5  -5   1     2409.44     2414.51     77.89 o 
  -4  -5   1       92.33       81.09     21.34 o 
  -3  -5   1     1068.44     1182.22     17.36 o 
  -2  -5   1      551.40      540.76     18.14 o 
  -1  -5   1        2.42       13.70      3.37 o 
   0  -5   1       33.90        9.88      4.42 o 
   1  -5   1      486.46      500.00      8.77 o 
   2  -5   1      259.99      320.53      7.21 o 
   3  -5   1      224.91      243.21      9.79 o 
   4  -5   1       73.27       81.17      5.80 o 
   5  -5   1      863.84      809.59     29.33 o 
   6  -5   1        5.06       -1.94     11.12 o 
   7  -5   1      285.71      266.52     30.41 o 
   8  -5   1       83.51      107.76     21.34 o 
   9  -5   1       42.33       43.75     20.27 o 
  10  -5   1        1.83        1.07     30.94 o 
  11  -5   1       65.46       59.75     25.61 o 
 -15  -4   1        2.30       -4.27     20.27 o 
 -14  -4   1       18.24       25.61      6.86 o 
 -13  -4   1      376.01      375.45     21.10 o 
 -12  -4   1       68.73       50.74      6.33 o 
 -11  -4   1      822.80      816.25     21.87 o 
 -10  -4   1      162.29      180.41     12.06 o 
  -9  -4   1       34.91       41.07      5.74 o 
  -8  -4   1       76.18       91.05      9.47 o 
  -7  -4   1      498.80      547.69      8.77 o 
  -6  -4   1     2134.41     2098.44     42.14 o 
  -5  -4   1      893.05      943.19     25.61 o 
  -4  -4   1       13.01       19.21      8.54 o 
  -3  -4   1     2687.20     2859.43     56.55 o 
  -2  -4   1      404.63      415.45     10.74 o 
  -1  -4   1      479.46      601.50      7.81 o 
   0  -4   1     2460.78     2430.36     26.08 o 
   1  -4   1      100.42       92.27      4.39 o 
   2  -4   1       68.07       77.33      6.16 o 
   3  -4   1       71.19       86.92      6.42 o 
   4  -4   1     1659.02     1658.56     37.60 o 
   5  -4   1        0.02       -8.65      8.65 o 
   6  -4   1     1307.07     1350.67     37.64 o 
   7  -4   1      931.88      962.51     27.91 o 
   8  -4   1      141.23      152.57     37.34 o 
   9  -4   1       80.49       88.56     21.34 o 
  10  -4   1       37.56       43.75     20.27 o 
  11  -4   1      122.54      116.30     25.61 o 
 -15  -3   1        7.65       23.47     14.94 o 
 -14  -3   1        0.64        3.20     11.74 o 
 -13  -3   1        7.21       14.12      4.69 o 
 -12  -3   1       37.60       30.19      7.37 o 
 -11  -3   1        4.28        4.35      4.34 o 
 -10  -3   1     1578.52     1596.42     34.77 o 
  -9  -3   1       41.97       35.02      5.65 o 
  -8  -3   1      215.60      200.58      6.23 o 
  -7  -3   1       37.87       26.23      4.33 o 
  -6  -3   1      337.18      329.08      7.48 o 
  -5  -3   1     6688.75     7192.45    100.41 o 
  -4  -3   1     1177.23     1208.86     26.67 o 
  -3  -3   1     2896.72     2849.83     55.48 o 
  -2  -3   1      428.62      408.44      8.23 o 
  -1  -3   1     2445.64     2349.70     25.86 o 
   0  -3   1     6862.10     7048.90     89.42 o 
   1  -3   1        0.32        6.08      3.40 o 
   2  -3   1     1679.20     1706.07     17.73 o 
   3  -3   1     1293.99     1341.46     12.84 o 
   4  -3   1     3934.67     3866.68     38.52 o 
   5  -3   1        4.80        0.00      6.79 o 
   6  -3   1      206.21      225.05     24.01 o 
   7  -3   1      257.99      309.47     19.49 o 
   8  -3   1      487.20      519.61     29.87 o 
   9  -3   1        7.55       10.67     16.00 o 
  10  -3   1       98.83      101.36     21.34 o 
  11  -3   1      197.97      146.17     25.61 o 
  12  -3   1        0.32      -16.00     20.27 o 
 -14  -2   1       71.13       53.35     28.81 o 
 -13  -2   1        1.02       -4.57      4.57 o 
 -12  -2   1      163.16      135.16      7.36 o 
 -11  -2   1       94.95      107.61     11.03 o 
 -10  -2   1      192.06      175.52      9.25 o 
  -9  -2   1      101.10       92.69      7.46 o 
  -8  -2   1     2244.34     2306.68     27.48 o 
  -7  -2   1      174.49      195.66      8.65 o 
  -6  -2   1     7801.59     7877.39    125.53 o 
  -5  -2   1      545.51      470.11     10.14 o 
  -4  -2   1     1617.78     1425.39     35.21 o 
  -3  -2   1     1235.60     1189.65     20.27 o 
  -1  -2   1      256.77      229.44      5.28 o 
   0  -2   1    54461.49    58532.09   1421.81 o 
   1  -2   1    10131.32    10164.49    128.12 o 
   2  -2   1      867.71      832.70      9.97 o 
   3  -2   1     4438.91     4358.35     80.51 o 
   4  -2   1      392.52      406.64     16.54 o 
   5  -2   1      604.79      571.89     15.09 o 
   6  -2   1     1816.86     1674.69     31.69 o 
   7  -2   1       46.30       50.15     14.94 o 
   8  -2   1      859.76      933.58     37.34 o 
   9  -2   1      116.47       97.09     32.01 o 
  10  -2   1        6.92      -10.67     16.00 o 
  11  -2   1       53.33       36.28     19.21 o 
  12  -2   1        1.30      -21.34     33.08 o 
  13  -2   1       37.39       56.55     23.47 o 
 -14  -1   1       44.87       13.87     16.00 o 
 -13  -1   1      143.98       92.82     32.01 o 
 -12  -1   1       11.07       14.54      4.11 o 
 -11  -1   1      247.81      256.46     14.74 o 
 -10  -1   1      580.86      534.95     19.21 o 
  -9  -1   1      143.71      155.11      6.10 o 
  -8  -1   1      779.24      774.53     12.23 o 
  -7  -1   1      250.27      240.64     33.08 o 
  -6  -1   1     2780.31     2740.47     35.86 o 
  -5  -1   1     4156.67     4208.07     42.76 o 
  -4  -1   1      758.06      710.36      7.85 o 
  -3  -1   1      442.07      423.45      9.84 o 
  -2  -1   1      529.02      544.15      9.31 o 
   1  -1   1    11559.05    11880.25    145.83 o 
   2  -1   1       59.44       59.38      6.79 o 
   3  -1   1       36.98       36.70      7.41 o 
   4  -1   1      794.71      810.13     16.00 o 
   5  -1   1     3524.12     3501.20     51.30 o 
   6  -1   1     1376.98     1343.29     53.35 o 
   7  -1   1      576.44      579.35     25.61 o 
   8  -1   1     1006.52      998.67     36.28 o 
   9  -1   1      398.34      420.38     25.61 o 
  10  -1   1      143.55      184.58     21.34 o 
  12  -1   1       71.99       72.55     20.27 o 
  13  -1   1        4.20        7.47     30.94 o 
 -14   0   1        4.14       28.81     18.14 o 
 -13   0   1        7.71       16.00     16.00 o 
 -12   0   1      159.42       61.88     29.87 o 
 -11   0   1       58.58       52.02      3.25 o 
 -10   0   1      130.52      119.39      6.59 o 
  -9   0   1        0.83        3.07      3.75 o 
  -8   0   1      113.01      115.30      5.01 o 
  -7   0   1      850.32      847.98     11.01 o 
  -6   0   1      287.52      252.69      5.94 o 
  -5   0   1     2493.35     2539.50     28.88 o 
  -4   0   1      374.91      407.17      5.12 o 
  -3   0   1      178.43      185.73      4.80 o 
  -2   0   1      816.55      861.56      7.13 o 
   2   0   1    14724.07    14459.66    627.12 o 
   3   0   1       64.06       64.57      3.90 o 
   4   0   1        0.22       -0.18      1.71 o 
   5   0   1       29.79       30.04      1.86 o 
   6   0   1     4130.30     4197.78     42.87 o 
   7   0   1     2250.52     2212.00     20.41 o 
   8   0   1      706.41      747.18     12.65 o 
   9   0   1      452.85      445.60      6.19 o 
  10   0   1      254.86      293.41     38.41 o 
  11   0   1      156.84      116.30     20.27 o 
  12   0   1       40.92       35.21     29.87 o 
  13   0   1       20.97        8.54     16.00 o 
  14   0   1       35.62       14.94     18.14 o 
 -13   1   1        1.77       -8.54     17.07 o 
 -12   1   1       12.09        7.47     14.94 o 
 -11   1   1        5.20        1.07     23.47 o 
 -10   1   1      515.71      461.66      8.12 o 
  -9   1   1     1265.36     1214.13     14.81 o 
  -8   1   1      206.80      207.39      5.74 o 
  -7   1   1     1506.47     1489.14     21.84 o 
  -6   1   1      192.60      201.74      8.57 o 
  -5   1   1     2409.61     2449.01     21.20 o 
  -4   1   1     7129.73     7250.66     70.70 o 
  -3   1   1       34.81       36.89      5.57 o 
  -2   1   1     4902.51     4567.28     94.81 o 
  -1   1   1      263.47      275.49      3.25 o 
   2   1   1      185.31      127.20     16.00 o 
   3   1   1      925.62      942.87     11.68 o 
   4   1   1     1259.28     1257.64     18.06 o 
   5   1   1      162.21      143.52      6.79 o 
   6   1   1    11096.44    11350.09    147.49 o 
   7   1   1       99.07       87.40     10.79 o 
   8   1   1       12.83       13.17      4.36 o 
   9   1   1      256.79      272.14      6.55 o 
  10   1   1       94.74       95.44      4.19 o 
  11   1   1      597.84      583.11     17.47 o 
  12   1   1        4.07       -0.67      2.51 o 
  13   1   1       86.40       87.49     34.14 o 
  14   1   1        2.31       -6.40     16.00 o 
 -13   2   1        0.00      -20.27     20.27 o 
 -12   2   1        0.19        4.27     28.81 o 
 -11   2   1        0.67       -6.40     14.94 o 
 -10   2   1      241.36      274.21     24.54 o 
  -9   2   1      888.35      825.82     56.55 o 
  -8   2   1      606.88      603.32      8.32 o 
  -7   2   1      298.84      284.09      6.62 o 
  -6   2   1     3473.78     3603.33     41.38 o 
  -5   2   1        2.12        3.79      2.36 o 
  -4   2   1     1376.76     1439.38     18.94 o 
  -3   2   1     3407.71     3353.53     38.53 o 
  -2   2   1      260.90      281.59      7.27 o 
  -1   2   1     1124.96     1097.15     13.52 o 
   0   2   1     4109.38     3956.16     37.98 o 
   1   2   1     2232.96     2192.02     30.59 o 
   2   2   1    12261.91    12436.66    202.18 o 
   3   2   1       10.76       10.10      4.86 o 
   4   2   1      416.74      419.31     21.34 o 
   5   2   1      108.05       76.82     12.80 o 
   6   2   1     3450.76     3365.64     54.95 o 
   7   2   1     5195.88     5238.81     57.95 o 
   8   2   1       62.37       48.30      5.91 o 
   9   2   1      595.78      634.59      9.91 o 
  10   2   1      216.85      208.56      8.92 o 
  11   2   1       84.16       98.52      6.37 o 
  12   2   1       36.11       41.42      7.09 o 
  13   2   1       48.57       45.88     16.00 o 
 -12   3   1      148.65      128.03     26.67 o 
 -11   3   1        1.28        5.33     28.81 o 
 -10   3   1      346.09      368.10     28.81 o 
  -9   3   1      181.58      166.73     15.09 o 
  -8   3   1      209.17      230.42     21.87 o 
  -7   3   1       76.33       84.81      3.15 o 
  -6   3   1      186.65      187.59      2.94 o 
  -5   3   1        0.97        1.50      4.13 o 
  -4   3   1       31.90       29.62      2.58 o 
  -3   3   1      909.24     1039.23     10.99 o 
  -2   3   1      519.48      536.93      7.62 o 
  -1   3   1     3112.50     2952.87     27.24 o 
   0   3   1     1306.33     1201.46     16.29 o 
   1   3   1    11905.37    11304.93    185.92 o 
   2   3   1     1611.25     1546.97     25.20 o 
   3   3   1        3.39        5.14      7.41 o 
   4   3   1     4191.01     4260.52    101.89 o 
   5   3   1     2824.00     3148.57     75.75 o 
   6   3   1     3933.63     4007.47     96.03 o 
   7   3   1      856.81      933.94     38.41 o 
   8   3   1      616.04      587.68      9.56 o 
   9   3   1       74.73       83.58      5.79 o 
  10   3   1      679.28      676.06     11.18 o 
  11   3   1        3.27       -3.29      5.02 o 
  12   3   1       28.88       27.19      6.41 o 
  13   3   1       65.44       52.70      8.03 o 
  15   3   1        5.77        1.07     23.47 o 
 -11   4   1       42.65       48.01     21.34 o 
 -10   4   1        0.01      -18.14     18.14 o 
  -9   4   1       51.22       51.09     13.19 o 
  -8   4   1      297.84      363.47     31.69 o 
  -7   4   1        1.26       -7.47     16.00 o 
  -6   4   1       27.63       33.00      3.83 o 
  -5   4   1       86.76       87.29      3.23 o 
  -4   4   1     1210.46     1207.99     21.00 o 
  -3   4   1      939.09      979.33      9.50 o 
  -2   4   1       35.99       32.25      3.23 o 
  -1   4   1     1819.67     1770.51     17.04 o 
   0   4   1      746.86      740.19     11.56 o 
   1   4   1     1777.12     1689.35     24.81 o 
   2   4   1    15873.54    15323.02    280.58 o 
   3   4   1       61.28       49.54      9.07 o 
   4   4   1     1283.03     1284.20     24.27 o 
   5   4   1       38.72       43.75      9.60 o 
   6   4   1       72.03       52.28     18.14 o 
   7   4   1      771.70      782.08     23.47 o 
   8   4   1      232.09      257.64     24.54 o 
   9   4   1      535.75      510.95     11.09 o 
  10   4   1        8.41        2.13      5.02 o 
  11   4   1       17.78       18.30      5.65 o 
  12   4   1      326.12      343.81     16.54 o 
  13   4   1      161.23      150.54      8.63 o 
  14   4   1        3.29        1.02      8.46 o 
 -11   5   1        0.12       16.00     21.34 o 
 -10   5   1        4.14       10.67     32.01 o 
  -9   5   1       50.11       62.50     14.70 o 
  -8   5   1       34.25       44.97     18.14 o 
  -7   5   1       37.54       15.75     10.92 o 
  -6   5   1        1.45       -5.33     11.32 o 
  -5   5   1      827.09      843.67      9.84 o 
  -4   5   1       21.85       19.43      2.80 o 
  -3   5   1      932.03      863.04     15.67 o 
  -2   5   1      187.87      190.70      6.16 o 
  -1   5   1     2140.07     2309.98     23.30 o 
   0   5   1     3692.16     3483.27     37.36 o 
   1   5   1        8.07       -2.96      6.72 o 
   2   5   1    12378.72    12165.26    220.87 o 
   3   5   1     5191.60     4808.76     70.05 o 
   4   5   1      512.58      584.60     19.21 o 
   5   5   1     1642.06     1849.88     29.31 o 
   6   5   1      642.41      699.92     24.54 o 
   7   5   1     2492.56     2675.92     61.88 o 
   8   5   1      457.73      441.72     22.41 o 
   9   5   1     1545.56     1451.13     36.28 o 
  10   5   1        9.96       12.54      5.42 o 
  11   5   1      255.06      230.49     13.32 o 
  12   5   1      325.48      289.91     14.66 o 
  13   5   1       25.09       21.58      5.83 o 
  14   5   1      206.89      208.43     14.40 o 
 -10   6   1        9.47        8.54     20.27 o 
  -9   6   1       31.68       36.36     14.70 o 
  -8   6   1       26.34        5.33     20.37 o 
  -7   6   1       16.39        7.55     13.86 o 
  -6   6   1      575.07      526.10     13.10 o 
  -5   6   1        1.20       -0.34      8.26 o 
  -4   6   1      195.48      196.80     13.23 o 
  -3   6   1     3657.42     3594.29     39.17 o 
  -2   6   1      638.72      680.20     14.01 o 
  -1   6   1        2.02        3.17      4.11 o 
   0   6   1       17.26       11.78      4.49 o 
   1   6   1      443.47      430.44     10.58 o 
   2   6   1        1.75       -2.25      4.42 o 
   3   6   1     2210.73     2236.97     35.03 o 
   4   6   1      353.12      385.24     24.54 o 
   5   6   1      351.92      422.81     13.82 o 
   6   6   1      390.62      521.74     23.47 o 
   7   6   1      495.30      485.46     25.61 o 
   8   6   1      474.80      439.58     26.67 o 
   9   6   1     1041.88      990.86     21.90 o 
  10   6   1      131.26      127.79     27.74 o 
  11   6   1       20.68       16.40      5.46 o 
  12   6   1       43.72       41.22      6.88 o 
  13   6   1       52.15       42.89      6.35 o 
  14   6   1       38.01       34.44      7.09 o 
  15   6   1      120.12      105.22     32.54 o 
  -9   7   1        1.71        8.25     28.81 o 
  -8   7   1      489.28      535.49     33.08 o 
  -7   7   1        7.49       -5.33     20.27 o 
  -6   7   1      264.79      264.03      5.11 o 
  -5   7   1        7.76        7.21      3.91 o 
  -4   7   1      102.38      111.92      4.53 o 
  -3   7   1      205.83      192.48      9.81 o 
  -2   7   1     6112.62     6095.01     81.77 o 
  -1   7   1        1.98        5.19      7.83 o 
   0   7   1      292.27      296.34     10.04 o 
   1   7   1       76.17       91.17     10.67 o 
   2   7   1     1988.06     2048.19     26.57 o 
   3   7   1     1795.32     1720.85     28.70 o 
   4   7   1      115.58      114.95     10.48 o 
   5   7   1       91.97      147.96     13.87 o 
   6   7   1       67.94       42.68     27.74 o 
   7   7   1     2582.61     2626.84    106.70 o 
   8   7   1     1852.29     1794.61     91.76 o 
   9   7   1       19.27       10.67     27.74 o 
  10   7   1      127.12      139.34     22.41 o 
  11   7   1      100.47       62.34     22.02 o 
  12   7   1       12.26        8.31      7.48 o 
  13   7   1        2.03        5.29      6.41 o 
  14   7   1      190.94      215.26     12.16 o 
  15   7   1        7.91        3.96     12.80 o 
  -8   8   1        3.46       17.32     14.70 o 
  -7   8   1      197.17      221.66     20.33 o 
  -6   8   1        3.33        5.38      4.93 o 
  -5   8   1       23.44       27.85      6.89 o 
  -4   8   1        6.01       12.64      6.98 o 
  -3   8   1       62.99       54.30      9.31 o 
  -2   8   1      145.29      140.44     12.92 o 
  -1   8   1     1299.95     1316.69     22.42 o 
   0   8   1       55.92       43.96      7.24 o 
   1   8   1      243.27      263.80     17.04 o 
   2   8   1       13.15        6.59      8.60 o 
   3   8   1     2928.65     2770.02     36.11 o 
   4   8   1      220.41      229.96      8.94 o 
   5   8   1       42.73       49.08     17.07 o 
   6   8   1      786.47      804.48     36.28 o 
   7   8   1       19.94       23.47     17.07 o 
   8   8   1     1579.21     1589.76     57.62 o 
   9   8   1      470.61      469.46     30.94 o 
  10   8   1        7.52        0.00     13.87 o 
  11   8   1      306.21      284.55     16.00 o 
  12   8   1      123.30      119.07     15.19 o 
  13   8   1      192.50      179.60     11.90 o 
  14   8   1      122.45      132.31     15.59 o 
  15   8   1      114.32      109.89     18.14 o 
  -7   9   1       69.30       81.98     23.47 o 
  -6   9   1       74.03       91.12     16.96 o 
  -5   9   1      282.79      312.32     13.51 o 
  -4   9   1       25.78       23.75      8.42 o 
  -3   9   1      511.55      521.81     18.82 o 
  -2   9   1      219.29      245.88     11.24 o 
  -1   9   1      112.45      108.20     11.45 o 
   0   9   1        2.24        8.65      5.73 o 
   1   9   1      323.74      350.60     11.09 o 
   2   9   1      319.78      303.66     10.43 o 
   3   9   1      112.84      107.78     10.06 o 
   4   9   1      150.33      159.14      9.63 o 
   5   9   1        5.28       16.28      9.67 o 
   6   9   1      128.49      140.84     23.47 o 
   7   9   1        0.01      -10.67     17.07 o 
   8   9   1      497.72      544.15     35.21 o 
   9   9   1       38.02       45.88     19.21 o 
  10   9   1       44.11       44.81     19.21 o 
  11   9   1       13.25       19.24      6.27 o 
  12   9   1      101.70       74.17     23.01 o 
  13   9   1       10.82       26.52      6.61 o 
  14   9   1        9.70       17.69      6.61 o 
  15   9   1      184.07      160.05     14.01 o 
  -6  10   1      138.81      160.04     26.67 o 
  -5  10   1       23.08        8.54     29.87 o 
  -4  10   1      125.40      120.14      8.76 o 
  -3  10   1        2.25       -1.87      6.58 o 
  -2  10   1      770.74      843.44     28.81 o 
  -1  10   1      719.91      695.92     18.96 o 
   0  10   1      255.16      268.49     21.49 o 
   1  10   1       73.06       81.09     16.66 o 
   2  10   1       30.94       47.33      8.88 o 
   3  10   1     1759.70     1761.83     32.95 o 
   4  10   1     3690.81     3636.34     67.36 o 
   5  10   1     2269.27     2226.75     38.28 o 
   6  10   1     1011.06     1030.71     62.42 o 
   7  10   1      505.37      514.27     59.75 o 
   8  10   1       10.67      -17.07     33.08 o 
   9  10   1        0.57       -2.13     28.81 o 
  10  10   1      237.36      234.73     49.08 o 
  11  10   1       56.49       38.41     36.28 o 
  12  10   1      152.11      148.98      8.99 o 
  13  10   1       45.53       42.20     10.45 o 
  14  10   1      205.35      226.91     19.64 o 
  -5  11   1        6.88       -3.20     18.14 o 
  -4  11   1       81.48       70.42     21.34 o 
  -3  11   1        0.07       -9.07      9.07 o 
  -2  11   1        0.42        4.65     10.48 o 
  -1  11   1      438.79      466.32     19.27 o 
   0  11   1      103.45      134.01     11.32 o 
   1  11   1      532.75      579.20     17.62 o 
   2  11   1       26.76       21.13     14.40 o 
   3  11   1     1868.83     1814.36     88.56 o 
   4  11   1       14.31       12.66      7.53 o 
   5  11   1        4.66        4.66      6.25 o 
   6  11   1      357.49      383.43     14.94 o 
   7  11   1       47.19       65.08      8.00 o 
   8  11   1      351.84      349.54     11.74 o 
   9  11   1        7.52      -22.41     22.41 o 
  10  11   1      252.54      365.96     34.14 o 
  11  11   1       38.37       38.41     22.41 o 
  12  11   1       55.10       39.48     22.41 o 
  13  11   1        4.05       -4.82     11.24 o 
  14  11   1       20.27        8.84     20.33 o 
  -3  12   1        2.35       -1.34     10.16 o 
  -2  12   1       19.54       20.49      8.88 o 
  -1  12   1      306.05      353.79     15.89 o 
   0  12   1      101.97       98.21     20.27 o 
   1  12   1       19.01       15.65     10.50 o 
   2  12   1        0.93        8.81      8.46 o 
   3  12   1        0.02        8.20     10.92 o 
   4  12   1      440.72      438.83     17.24 o 
   5  12   1       50.76       41.22      7.87 o 
   6  12   1       38.91       41.53     11.63 o 
   7  12   1      348.32      343.05     39.48 o 
   8  12   1      188.88      193.51     14.11 o 
   9  12   1       61.07       70.09     11.45 o 
  10  12   1      182.93      158.36     43.75 o 
  11  12   1      401.06      381.97     38.41 o 
  12  12   1       69.58       98.16     27.74 o 
  13  12   1        1.01        3.60     12.91 o 
  -2  13   1       26.49        3.20     17.07 o 
  -1  13   1        1.71        1.20      9.71 o 
   0  13   1      186.87      209.94     14.70 o 
   1  13   1      193.60      201.44     43.21 o 
   2  13   1       39.60       42.19     23.47 o 
   3  13   1      234.48      253.46     19.14 o 
   4  13   1        0.04       -2.85     14.94 o 
   5  13   1      131.85      122.41     11.34 o 
   6  13   1       45.88       61.99     16.00 o 
   7  13   1      195.97      213.07     12.27 o 
   8  13   1       95.19       98.83     22.94 o 
   9  13   1       29.34       39.48     43.75 o 
  10  13   1      349.02      488.66     73.62 o 
  11  13   1       70.01       36.28     44.81 o 
  12  13   1        6.97        3.20     38.41 o 
   1  14   1       41.34       25.13     10.92 o 
   2  14   1        0.07        8.41     11.20 o 
   3  14   1        0.61       -1.71      8.88 o 
   4  14   1       11.80       14.07      9.20 o 
   5  14   1       10.79       17.72      8.68 o 
   6  14   1       18.00       10.71      8.00 o 
   7  14   1        8.98        0.67      6.29 o 
   8  14   1      239.49      308.35     37.34 o 
   9  14   1       19.79       -1.07     22.41 o 
  10  14   1        6.38      -26.67     26.67 o 
  11  14   1        5.54      -11.74     25.61 o 
   4  15   1      130.46      109.67     17.72 o 
   5  15   1      153.25      197.50     62.42 o 
   6  15   1        9.70       -2.13     20.27 o 
   7  15   1        2.60        9.60     22.41 o 
   8  15   1       24.64       56.55     28.81 o 
   9  15   1        1.97       -8.54     42.68 o 
  -9 -14   2        2.52       -9.88     13.87 o 
  -8 -14   2       16.59        1.91     12.03 o 
  -7 -14   2        7.07       17.45     13.22 o 
  -6 -14   2        2.04       12.08     17.60 o 
  -5 -14   2        0.03       18.43     12.03 o 
  -4 -14   2      149.79      190.65     41.08 o 
  -3 -14   2       35.16       27.23      9.56 o 
  -2 -14   2      137.13       67.86     40.01 o 
 -11 -13   2        5.16      -19.73     19.73 o 
 -10 -13   2       53.25       79.36     21.34 o 
  -9 -13   2       37.07       38.41     14.20 o 
  -8 -13   2      220.00      239.16     33.61 o 
  -7 -13   2        2.41       10.47     12.96 o 
  -6 -13   2      162.25      182.38     92.82 o 
  -5 -13   2       98.34       83.94     34.62 o 
  -4 -13   2       77.70       44.98     12.78 o 
  -3 -13   2       75.67      111.44     12.71 o 
  -2 -13   2        0.76        1.21      6.35 o 
  -1 -13   2       22.16        9.28      7.21 o 
   0 -13   2       10.51       -6.32     24.37 o 
 -13 -12   2      106.63      126.67     24.30 o 
 -12 -12   2        2.91        4.08     12.24 o 
 -11 -12   2       56.46       37.97     18.96 o 
 -10 -12   2        0.01        7.47     12.24 o 
  -9 -12   2        5.84        3.40     11.45 o 
  -8 -12   2      123.38      122.69     15.79 o 
  -7 -12   2      227.55      135.50    112.56 o 
  -6 -12   2      280.53      254.69     43.75 o 
  -5 -12   2      901.76      838.35     60.28 o 
  -4 -12   2      112.32      120.99      8.89 o 
  -3 -12   2      149.49      155.86     15.47 o 
  -2 -12   2      313.22      350.76     22.94 o 
  -1 -12   2        2.48       -5.82      6.00 o 
   0 -12   2       16.43       20.17      6.59 o 
   1 -12   2       97.39       97.96     10.77 o 
   2 -12   2       27.96       23.64      8.87 o 
 -13 -11   2       98.92      122.94     22.78 o 
 -12 -11   2      354.70      412.06     82.16 o 
 -11 -11   2       34.15       67.41     18.96 o 
 -10 -11   2      172.01      187.02     16.58 o 
  -9 -11   2      367.02      401.06     20.13 o 
  -8 -11   2      244.08      159.02    106.70 o 
  -7 -11   2      148.50      128.70     10.67 o 
  -6 -11   2        9.82        5.33      4.22 o 
  -5 -11   2        8.42        9.65     13.34 o 
  -4 -11   2      180.56      159.00     24.54 o 
  -3 -11   2       35.22       34.84     10.76 o 
  -2 -11   2      110.24       73.87      9.20 o 
  -1 -11   2      644.20      658.25     40.54 o 
   0 -11   2       21.56       31.60      7.18 o 
   1 -11   2        0.84       18.05      7.27 o 
   2 -11   2      157.67      169.96     10.03 o 
   3 -11   2      102.34      114.80      8.20 o 
   4 -11   2       33.96       55.48     19.21 o 
 -14 -10   2       17.50       30.51     12.43 o 
 -13 -10   2      200.53      235.32     18.36 o 
 -12 -10   2      759.91      783.48     28.17 o 
 -11 -10   2        0.70       16.38     11.24 o 
 -10 -10   2      482.99      458.80     20.92 o 
  -9 -10   2        4.45       14.20     10.46 o 
  -8 -10   2      250.86      170.26    114.70 o 
  -7 -10   2      941.94      881.51     14.20 o 
  -6 -10   2       75.38       69.99      6.40 o 
  -5 -10   2        2.19        5.24      8.54 o 
  -4 -10   2        6.56       -3.99     16.00 o 
  -3 -10   2      367.29      383.42     14.40 o 
  -2 -10   2      750.27      758.38     27.45 o 
  -1 -10   2      397.50      338.46     13.33 o 
   0 -10   2       17.92       16.56      7.89 o 
   1 -10   2       65.75       56.63      7.46 o 
   2 -10   2       73.60       65.55      7.22 o 
   3 -10   2       60.89       58.21      8.40 o 
   4 -10   2      199.66      238.54     18.14 o 
   5 -10   2       33.74       36.28     20.27 o 
 -14  -9   2        3.54       -4.18     16.77 o 
 -13  -9   2      255.64      250.98     17.36 o 
 -12  -9   2      211.98      230.65     22.02 o 
 -11  -9   2        0.15        1.29      3.92 o 
 -10  -9   2      139.95      154.43      9.24 o 
  -9  -9   2      184.22      202.32      2.98 o 
  -8  -9   2        0.10       -1.49      1.49 o 
  -7  -9   2      441.93      428.71     10.67 o 
  -6  -9   2     2691.61     2576.26     90.16 o 
  -5  -9   2      685.96      667.27     16.41 o 
  -4  -9   2       22.38       15.11      6.40 o 
  -3  -9   2     1446.82     1403.82     82.69 o 
  -2  -9   2       85.55       83.90     22.41 o 
  -1  -9   2      262.04      285.58     20.13 o 
   0  -9   2      898.65      820.54     23.06 o 
   1  -9   2      473.84      490.48     21.95 o 
   2  -9   2      665.18      650.06     11.01 o 
   3  -9   2      227.84      249.86     13.15 o 
   4  -9   2       82.73       71.60      6.64 o 
   5  -9   2      129.37      141.29     15.45 o 
   6  -9   2       18.57        7.47     17.07 o 
   7  -9   2        4.48       18.14     20.27 o 
 -15  -8   2       46.93       30.01     11.24 o 
 -14  -8   2       33.24       39.70     10.46 o 
 -13  -8   2      194.97      183.31     24.19 o 
 -12  -8   2       47.08       42.43      9.36 o 
 -11  -8   2       30.82       24.62      5.91 o 
 -10  -8   2      318.66      296.40      9.76 o 
  -9  -8   2      247.08      253.83      5.01 o 
  -8  -8   2      865.69      804.51     20.88 o 
  -7  -8   2     2213.33     2115.51     29.69 o 
  -6  -8   2       28.63       24.07      4.27 o 
  -5  -8   2     1144.96     1141.05     39.48 o 
  -4  -8   2      644.73      696.15     15.78 o 
  -3  -8   2       70.59       89.77      6.26 o 
  -2  -8   2      797.19      857.46     21.84 o 
  -1  -8   2     2433.52     2395.22     38.69 o 
   0  -8   2     1105.14     1136.51     20.81 o 
   1  -8   2       40.91       62.96      7.45 o 
   2  -8   2      538.33      557.90     17.22 o 
   3  -8   2        9.84       11.84      7.58 o 
   4  -8   2        7.06        2.94      2.96 o 
   5  -8   2       71.89       70.00      6.78 o 
   6  -8   2        3.31       -5.33     27.74 o 
   7  -8   2        0.33       -4.27     29.87 o 
   8  -8   2        4.46       -8.54     20.27 o 
 -15  -7   2       19.64       -1.53     11.02 o 
 -14  -7   2      150.28      121.17     14.70 o 
 -13  -7   2       17.50       21.81      6.14 o 
 -12  -7   2        0.07        4.27      6.10 o 
 -11  -7   2      270.35      235.54     11.03 o 
 -10  -7   2        1.35        2.61      3.85 o 
  -9  -7   2       74.17       72.48      6.81 o 
  -8  -7   2       17.77       18.21      6.52 o 
  -7  -7   2       30.06       23.25      4.12 o 
  -6  -7   2     1094.07     1106.70     41.61 o 
  -5  -7   2      557.79      568.32      8.18 o 
  -4  -7   2      258.32      252.67      8.68 o 
  -3  -7   2      648.90      681.60     17.59 o 
  -2  -7   2      376.02      346.94     22.94 o 
  -1  -7   2     4222.12     4244.33     63.19 o 
   0  -7   2      982.28      989.64     17.31 o 
   1  -7   2       31.98       34.97      6.69 o 
   2  -7   2        8.55       11.85      6.86 o 
   3  -7   2       24.34       22.87      3.63 o 
   4  -7   2      158.00      155.57      6.01 o 
   5  -7   2       36.10       41.64      2.92 o 
   6  -7   2        3.41       -7.47     10.56 o 
   7  -7   2       20.26       13.87     17.07 o 
   8  -7   2        0.18        3.20     18.14 o 
   9  -7   2       18.61       10.67     21.34 o 
 -15  -6   2        5.98        3.09      7.01 o 
 -14  -6   2        1.67       -2.07      8.11 o 
 -13  -6   2       23.06       24.35      6.43 o 
 -12  -6   2      176.79      186.35     10.98 o 
 -11  -6   2      116.03      119.46      9.56 o 
 -10  -6   2      331.70      300.95     10.33 o 
  -9  -6   2        0.26       -0.12      4.76 o 
  -8  -6   2        0.41       -1.14      4.43 o 
  -7  -6   2      109.53      110.57      5.34 o 
  -6  -6   2      782.57      740.46     28.81 o 
  -5  -6   2      204.82      203.48     14.40 o 
  -4  -6   2      167.35      196.71      6.24 o 
  -3  -6   2      674.24      653.92     21.87 o 
  -2  -6   2      140.39      161.47      5.81 o 
  -1  -6   2      478.95      459.46     11.16 o 
   0  -6   2     7851.25     7646.39    101.40 o 
   1  -6   2     2002.24     1994.14     24.59 o 
   2  -6   2       15.26       17.94      4.88 o 
   3  -6   2       98.30       96.59      5.09 o 
   4  -6   2      161.34      174.49      9.24 o 
   5  -6   2       14.43       11.51      2.31 o 
   6  -6   2       70.40       47.07     11.32 o 
   7  -6   2       24.68       59.75     19.21 o 
   8  -6   2        8.39       39.48     19.21 o 
   9  -6   2        7.62       10.67     34.14 o 
  10  -6   2       17.46       42.68     24.54 o 
 -15  -5   2        2.78       -6.97      7.08 o 
 -14  -5   2        1.65        7.18      7.99 o 
 -13  -5   2        1.98       -1.51      6.80 o 
 -12  -5   2       21.30       34.25     13.34 o 
 -11  -5   2       18.92       27.31      5.15 o 
 -10  -5   2       40.95       52.34      6.83 o 
  -9  -5   2      129.50      117.98      6.38 o 
  -8  -5   2      828.65      855.32     28.83 o 
  -7  -5   2     1281.21     1198.71     17.22 o 
  -6  -5   2     5147.02     4832.34     55.26 o 
  -5  -5   2    11022.48    11271.28    322.22 o 
  -4  -5   2     1368.12     1498.78     21.87 o 
  -3  -5   2     5645.90     6256.72    105.09 o 
  -2  -5   2        0.52       12.04      5.12 o 
  -1  -5   2      424.27      425.29      7.88 o 
   0  -5   2       47.33       43.92      5.15 o 
   1  -5   2     1389.50     1351.84     16.19 o 
   2  -5   2      113.01      114.52      6.37 o 
   3  -5   2      770.90      813.61     12.17 o 
   4  -5   2        0.22        2.24      2.59 o 
   5  -5   2     2278.05     2251.73     45.25 o 
   6  -5   2       47.43       47.68     11.32 o 
   7  -5   2       29.10       40.54     29.87 o 
   8  -5   2       55.43       52.28     19.21 o 
   9  -5   2        2.22       18.14     18.14 o 
  10  -5   2        2.21      -20.27     20.27 o 
 -15  -4   2        1.48       -1.07     10.67 o 
 -14  -4   2       38.16       45.35      6.43 o 
 -13  -4   2        7.34        8.97      6.02 o 
 -12  -4   2      321.64      287.53      9.89 o 
 -11  -4   2       82.24       73.79     11.36 o 
 -10  -4   2      321.11      368.33     17.80 o 
  -9  -4   2        2.57        8.99      5.42 o 
  -8  -4   2       71.85       65.55      6.68 o 
  -7  -4   2      269.17      275.66      5.86 o 
  -6  -4   2     1223.30     1188.78     14.37 o 
  -5  -4   2    14242.08    14574.15    537.21 o 
  -3  -4   2      490.89      484.40      6.40 o 
  -2  -4   2      661.97      626.90      7.72 o 
  -1  -4   2       27.34       15.03      5.05 o 
   0  -4   2      259.94      285.20     11.39 o 
   1  -4   2      154.01      140.75      5.57 o 
   2  -4   2     1134.70     1083.22     13.86 o 
   3  -4   2       32.09       29.64      2.77 o 
   4  -4   2        0.00       -0.99      1.74 o 
   5  -4   2      689.09      697.56     20.74 o 
   6  -4   2     1872.56     1925.77     48.29 o 
   7  -4   2       36.80       37.34     16.00 o 
   8  -4   2        9.15        5.33     14.94 o 
   9  -4   2      425.03      448.12     33.08 o 
  10  -4   2        2.23      -11.74     32.01 o 
  11  -4   2        2.05        4.27     19.21 o 
 -15  -3   2       47.24        8.54     23.47 o 
 -14  -3   2       66.67       49.42      8.87 o 
 -13  -3   2       35.87       18.36      6.84 o 
 -12  -3   2      118.97      137.99      8.38 o 
 -11  -3   2       50.50       38.99      6.26 o 
 -10  -3   2     1859.10     1804.27     25.98 o 
  -9  -3   2      372.81      373.21     16.40 o 
  -8  -3   2       79.40      125.09      7.99 o 
  -7  -3   2        3.13        3.44      3.33 o 
  -6  -3   2      825.60      784.64     13.52 o 
  -5  -3   2     6407.27     6331.84    117.90 o 
  -4  -3   2     4545.32     4356.42     51.18 o 
  -3  -3   2     2092.34     1994.13     35.21 o 
  -2  -3   2      277.40      260.34      5.33 o 
  -1  -3   2      544.38      568.28     11.74 o 
   0  -3   2    14393.11    14644.54    204.08 o 
   1  -3   2      210.90      232.85      5.80 o 
   2  -3   2     1368.34     1341.92     12.45 o 
   3  -3   2        8.68        3.31      3.11 o 
   4  -3   2      296.30      299.64     27.21 o 
   5  -3   2      228.14      207.19     12.07 o 
   6  -3   2      158.13      137.64     30.94 o 
   7  -3   2      134.65      169.65     20.27 o 
   8  -3   2       97.98       80.02     18.14 o 
   9  -3   2      108.89      115.23     36.28 o 
  10  -3   2       62.99       55.48     20.27 o 
  11  -3   2       94.70       61.88     22.41 o 
  12  -3   2       20.51       10.67     20.27 o 
 -14  -2   2       56.21       33.08     14.94 o 
 -13  -2   2      164.78      168.70      8.02 o 
 -12  -2   2        2.27        9.76      4.71 o 
 -11  -2   2      801.37      877.12     19.89 o 
 -10  -2   2      726.35      710.38     12.59 o 
  -9  -2   2     1630.99     1583.74     37.56 o 
  -8  -2   2      417.89      432.75     11.20 o 
  -7  -2   2       13.37       19.74      7.43 o 
  -6  -2   2       90.04       95.15      8.54 o 
  -5  -2   2    11930.92    11921.28    210.72 o 
  -4  -2   2    11991.22    12036.14    564.42 o 
  -3  -2   2       63.89       62.80      5.33 o 
  -2  -2   2     6202.87     6080.56    115.23 o 
  -1  -2   2     1749.94     1689.40     28.81 o 
   0  -2   2    34079.30    35711.81    695.79 o 
   1  -2   2    61910.83    64678.93   1678.26 o 
   2  -2   2     3180.51     3308.09     27.41 o 
   3  -2   2     2454.21     2403.61     44.97 o 
   4  -2   2        0.72        1.07      5.28 o 
   5  -2   2       45.15       68.28     11.74 o 
   6  -2   2     1001.18      966.66     33.08 o 
   7  -2   2       52.93       53.35     16.00 o 
   8  -2   2       37.79      -10.67     24.54 o 
   9  -2   2        0.03        5.33     13.87 o 
  10  -2   2      301.76      320.09     27.74 o 
  11  -2   2      150.84      158.98     24.54 o 
  12  -2   2       18.58        1.07     16.00 o 
 -14  -1   2       74.31       48.01     30.94 o 
 -13  -1   2       84.58       78.95     17.07 o 
 -12  -1   2        0.24        2.30      5.80 o 
 -11  -1   2        0.79       -0.72      4.19 o 
 -10  -1   2      564.79      551.62     14.84 o 
  -9  -1   2       66.36       67.38      4.76 o 
  -8  -1   2      297.74      354.96     13.86 o 
  -7  -1   2      134.63      142.31     10.15 o 
  -6  -1   2     1315.74     1376.11     15.15 o 
  -5  -1   2     1765.33     1782.41     17.18 o 
  -4  -1   2    13214.62    13570.61    162.52 o 
  -3  -1   2      640.01      625.03      7.33 o 
  -2  -1   2      370.84      352.10      3.82 o 
  -1  -1   2     3125.30     2982.33     77.89 o 
   0  -1   2       35.13       38.53      3.02 o 
   1  -1   2     1442.42     1445.08     13.43 o 
   2  -1   2     6231.94     6000.63     72.45 o 
   3  -1   2       74.09       69.35      9.60 o 
   4  -1   2     1157.18     1159.78     39.48 o 
   5  -1   2      211.34      200.59     13.87 o 
   6  -1   2      639.81      651.91     24.54 o 
   7  -1   2     1882.84     1802.08     50.15 o 
   8  -1   2      180.23      181.38     20.27 o 
   9  -1   2      117.22      114.16     18.14 o 
  10  -1   2       27.63       21.34     26.67 o 
  11  -1   2      533.63      561.22     34.14 o 
  13  -1   2       13.91       12.80     19.21 o 
 -14   0   2       21.03       10.67     17.07 o 
 -13   0   2       18.52       37.34     29.87 o 
 -12   0   2       41.56       27.23      8.08 o 
 -11   0   2        0.02       -0.54      4.49 o 
 -10   0   2       48.83       61.83      4.04 o 
  -9   0   2     1178.96     1105.97     25.07 o 
  -8   0   2      150.78      146.75      6.17 o 
  -7   0   2       19.09       15.84      5.30 o 
  -6   0   2      886.06      948.13     13.34 o 
  -5   0   2       62.37       81.32      5.15 o 
  -4   0   2     5210.52     5131.39     46.23 o 
  -3   0   2        1.19       -1.40      2.64 o 
  -2   0   2     2796.17     2777.93     31.26 o 
  -1   0   2      805.83      814.79     14.40 o 
   1   0   2       18.05       20.33      2.26 o 
   2   0   2     5572.31     6033.23    138.70 o 
   3   0   2      162.67      162.90      6.62 o 
   4   0   2     1069.93     1100.50     12.08 o 
   5   0   2       33.06       35.43      2.97 o 
   6   0   2     1101.26     1117.11      9.92 o 
   7   0   2      246.68      242.87      4.87 o 
   8   0   2       30.09       31.90      4.50 o 
   9   0   2      126.30      130.17     18.14 o 
  10   0   2      156.44      147.24     19.21 o 
  11   0   2        1.51       11.74     26.67 o 
  12   0   2       29.38       33.08     18.14 o 
  13   0   2       25.42       40.54     34.14 o 
 -13   1   2        0.08       17.07     17.07 o 
 -12   1   2        1.88       16.00     26.67 o 
 -11   1   2       12.93       10.42      3.93 o 
 -10   1   2        8.79        6.19      4.27 o 
  -9   1   2     2374.80     2372.54     33.00 o 
  -8   1   2      464.33      473.54     17.81 o 
  -7   1   2       15.50       15.89      3.71 o 
  -6   1   2     2026.81     2080.34     20.37 o 
  -5   1   2        4.34        0.39      2.23 o 
  -4   1   2        9.50        9.84      2.46 o 
  -3   1   2     7373.81     7270.60     71.18 o 
  -2   1   2     1958.57     1966.90     21.26 o 
  -1   1   2     7467.48     7240.25     79.32 o 
   2   1   2     5816.99     5768.39     74.89 o 
   3   1   2     1784.27     1767.04     19.62 o 
   4   1   2     3708.18     3776.16     44.21 o 
   5   1   2       15.77       11.16      4.86 o 
   6   1   2       14.16       13.26      5.12 o 
   7   1   2     2146.49     2149.35     21.69 o 
   8   1   2       75.54       72.11      6.18 o 
   9   1   2      157.26      138.73     22.89 o 
  10   1   2      123.95      128.14      6.81 o 
  11   1   2       85.03       82.99      3.58 o 
  12   1   2       27.69       35.21     17.07 o 
  13   1   2      135.44      126.97     21.34 o 
 -13   2   2       25.80       13.87     18.14 o 
 -12   2   2       23.38       36.28     18.14 o 
 -11   2   2        6.17        1.07     13.87 o 
 -10   2   2        0.17        1.52      2.55 o 
  -9   2   2      255.32      235.32     18.33 o 
  -8   2   2      327.19      313.59     31.41 o 
  -7   2   2       66.27       59.36      4.93 o 
  -6   2   2      174.57      210.98      9.09 o 
  -5   2   2      210.30      230.49      5.35 o 
  -4   2   2      431.31      440.07     14.01 o 
  -3   2   2      338.40      328.72      4.83 o 
  -2   2   2       89.22       76.72      3.70 o 
  -1   2   2      963.88      973.26     15.03 o 
   0   2   2       60.56       78.50      6.45 o 
   1   2   2      111.73       79.49      6.04 o 
   2   2   2    39284.20    42455.97   1142.88 o 
   3   2   2    10402.54    10183.18    158.04 o 
   4   2   2     2234.81     2309.64     31.73 o 
   5   2   2     3237.94     3210.99     37.88 o 
   6   2   2       25.48       27.71      4.52 o 
   7   2   2     1228.37     1193.31     17.92 o 
   8   2   2       55.00       69.29      4.54 o 
   9   2   2      216.77      223.58      7.43 o 
  10   2   2      155.92      168.62      6.51 o 
  11   2   2      167.89      175.76      8.23 o 
  12   2   2        4.25        8.99      3.66 o 
  13   2   2      346.66      379.83     26.67 o 
 -12   3   2       92.65      103.49     42.68 o 
 -11   3   2       70.23       73.62     21.34 o 
 -10   3   2        8.83       -7.32     11.20 o 
  -9   3   2      463.02      509.38     38.41 o 
  -8   3   2      426.29      426.46     33.62 o 
  -7   3   2       27.14       26.79      3.97 o 
  -6   3   2     1536.50     1528.50     16.21 o 
  -5   3   2        0.46        4.97      2.72 o 
  -4   3   2     5648.09     5554.02     64.16 o 
  -3   3   2      211.05      238.00     10.47 o 
  -2   3   2      948.15      996.84     10.84 o 
  -1   3   2       51.98       57.88      4.46 o 
   0   3   2     3976.99     3742.35     49.02 o 
   1   3   2     2357.63     2386.39     40.54 o 
   2   3   2     3687.21     3526.87     57.00 o 
   3   3   2     6056.50     6002.33     95.11 o 
   4   3   2      138.76      132.30      7.14 o 
   5   3   2     1481.65     1543.96     24.06 o 
   6   3   2      136.04      154.71     17.07 o 
   7   3   2      308.39      273.35     10.98 o 
   8   3   2     2510.98     2438.08     36.12 o 
   9   3   2       79.90       76.86      4.92 o 
  10   3   2      625.29      628.92     13.08 o 
  11   3   2      372.40      357.01     20.22 o 
  12   3   2      127.64      132.43      9.78 o 
  13   3   2       57.23       41.31      6.11 o 
 -12   4   2       14.40      -14.94     21.34 o 
 -11   4   2       24.49       20.27     34.14 o 
 -10   4   2      300.39      321.60     20.74 o 
  -9   4   2       90.71       83.03     17.43 o 
  -8   4   2       57.41       59.46     14.40 o 
  -7   4   2      187.46      179.09      6.21 o 
  -6   4   2      779.22      815.58     14.94 o 
  -5   4   2        6.77        4.27      3.76 o 
  -4   4   2     1718.26     1720.57     17.14 o 
  -3   4   2     7329.05     7083.57     74.73 o 
  -2   4   2      308.65      274.45      8.93 o 
  -1   4   2       78.76       82.88      4.22 o 
   0   4   2     3360.88     3283.23     34.70 o 
   1   4   2     1084.21     1068.67     18.47 o 
   2   4   2     1893.79     1661.98     31.38 o 
   3   4   2    16533.49    16193.64    444.92 o 
   4   4   2      177.68      167.54     23.47 o 
   5   4   2      658.55      682.09     13.82 o 
   6   4   2     1547.16     1541.04     37.34 o 
   7   4   2       43.21       53.35      9.60 o 
   8   4   2      943.13      880.68     60.82 o 
   9   4   2     1478.93     1404.41     31.48 o 
  10   4   2        0.80        3.11      4.09 o 
  11   4   2      762.26      786.87     14.00 o 
  12   4   2      231.12      206.19     12.36 o 
  13   4   2       38.68       34.24      4.97 o 
 -11   5   2        0.42       -3.20     19.21 o 
 -10   5   2        9.13       10.14     12.83 o 
  -9   5   2       30.97       44.83     16.61 o 
  -8   5   2      155.14      192.71     43.21 o 
  -7   5   2        7.83        8.09      5.39 o 
  -6   5   2        7.47        6.55      4.66 o 
  -5   5   2     2389.19     2349.03     23.04 o 
  -4   5   2       22.20       19.84      3.56 o 
  -3   5   2      304.41      283.30     13.10 o 
  -2   5   2      163.75      170.32      5.88 o 
  -1   5   2        0.01       -1.71      4.27 o 
   0   5   2      738.54      790.53     13.01 o 
   1   5   2      811.85      877.47     12.20 o 
   2   5   2     4884.64     4878.46    107.23 o 
   3   5   2      990.33     1023.54     19.57 o 
   4   5   2     4263.03     4288.24     62.97 o 
   5   5   2     1145.89     1181.19     24.84 o 
   6   5   2      531.38      638.27     15.03 o 
   7   5   2      830.63      851.43     27.74 o 
   8   5   2     2200.55     2260.87     55.48 o 
   9   5   2        4.31       10.59      7.87 o 
  10   5   2      117.25      133.65     21.34 o 
  11   5   2        0.20       10.21      4.66 o 
  12   5   2      169.07      188.90     16.59 o 
  13   5   2      382.26      380.30     13.82 o 
  14   5   2        1.37       -4.05      8.54 o 
 -10   6   2       11.19      -13.34     14.33 o 
  -9   6   2      174.12      195.19     23.74 o 
  -8   6   2      197.92      222.93     36.81 o 
  -7   6   2       49.94       47.05      5.31 o 
  -6   6   2      674.19      737.52     11.14 o 
  -5   6   2       40.28       62.06      5.90 o 
  -4   6   2        2.69       -1.88      3.65 o 
  -3   6   2       57.53       58.32      4.41 o 
  -2   6   2      444.26      440.02      9.58 o 
  -1   6   2     2728.65     2780.70     31.73 o 
   0   6   2        5.56        4.95      5.44 o 
   1   6   2       22.52       13.69      5.48 o 
   2   6   2      297.67      301.22     11.68 o 
   3   6   2     1109.91     1107.50     29.87 o 
   4   6   2      695.55      684.05     17.30 o 
   5   6   2       44.82       36.28      9.54 o 
   6   6   2      350.82      397.84     13.82 o 
   7   6   2      559.51      606.03     26.67 o 
   8   6   2     4673.83     4889.84    121.63 o 
   9   6   2      751.89      767.14     53.35 o 
  10   6   2        3.73       -2.37      8.54 o 
  11   6   2       19.44       18.87      8.00 o 
  12   6   2       47.52       48.13      6.83 o 
  13   6   2       64.24       63.90      9.84 o 
  14   6   2      173.00      190.14     17.05 o 
  15   6   2      161.80      130.83     26.67 o 
  -9   7   2       17.74       -5.45     13.94 o 
  -8   7   2       67.01       72.50     19.49 o 
  -7   7   2       48.82       40.84      3.34 o 
  -6   7   2      153.37      158.96     16.10 o 
  -5   7   2       33.87       35.44      4.22 o 
  -4   7   2       85.65       96.78      8.23 o 
  -3   7   2      239.18      236.14     17.25 o 
  -2   7   2     1247.08     1229.84     22.92 o 
  -1   7   2     1196.46     1252.06     25.02 o 
   0   7   2     2054.83     2128.39     32.88 o 
   1   7   2     1046.00     1213.31     21.56 o 
   2   7   2       32.29       40.74      6.36 o 
   3   7   2      122.84      113.03     10.16 o 
   4   7   2      565.49      577.18     16.86 o 
   5   7   2      255.38      273.79     13.82 o 
   6   7   2     1635.32     1682.58     38.01 o 
   7   7   2      178.05      184.58     37.34 o 
   8   7   2     1913.90     2000.53     92.82 o 
   9   7   2     5221.07     5248.34    183.52 o 
  10   7   2      440.09      444.92     26.67 o 
  11   7   2      287.02      303.00     27.21 o 
  12   7   2       91.99       84.06     15.79 o 
  13   7   2       83.36       80.44     10.51 o 
  14   7   2       21.60       22.91      9.39 o 
  15   7   2      127.15       94.95     13.33 o 
  -8   8   2       26.30        7.18     13.94 o 
  -7   8   2      156.99      153.13     18.47 o 
  -6   8   2       59.27       61.51     14.17 o 
  -5   8   2        9.34       15.91      4.82 o 
  -4   8   2      181.18      179.58      8.67 o 
  -3   8   2       21.49       15.29      4.54 o 
  -2   8   2       72.60       64.21      9.39 o 
  -1   8   2       60.14       65.46      7.25 o 
   0   8   2        8.22       17.07      6.16 o 
   1   8   2      135.68      124.08      7.96 o 
   2   8   2     1714.59     1615.46     25.53 o 
   3   8   2     4231.26     3978.77     84.98 o 
   4   8   2     3561.57     3308.64     92.29 o 
   5   8   2      107.62       92.01     26.14 o 
   6   8   2     1296.01     1245.33     62.95 o 
   7   8   2      170.06      133.37     21.34 o 
   8   8   2     1050.63     1057.35     44.81 o 
   9   8   2       58.82       52.28     18.14 o 
  10   8   2        0.59        1.07     13.87 o 
  11   8   2      342.66      338.36     22.94 o 
  12   8   2       17.03       -0.43      8.54 o 
  13   8   2        0.14        3.07      6.17 o 
  14   8   2       57.55       50.89      7.72 o 
  15   8   2       14.81       10.10      9.85 o 
  -7   9   2        0.01       -8.54     19.21 o 
  -6   9   2       43.56       56.55     21.34 o 
  -5   9   2       20.75       23.31     12.27 o 
  -4   9   2       14.07        3.43     18.14 o 
  -3   9   2      105.11      128.65      8.70 o 
  -2   9   2       96.14       78.86     11.27 o 
  -1   9   2       63.02       65.86      6.86 o 
   0   9   2      553.11      546.91     13.52 o 
   1   9   2      771.14      765.64     22.78 o 
   2   9   2      140.66      155.32      8.87 o 
   3   9   2      124.87      144.55      9.34 o 
   4   9   2     2879.39     2798.29     71.09 o 
   5   9   2      241.56      275.44     19.43 o 
   6   9   2      184.92      209.39     15.63 o 
   7   9   2      647.82      636.97     37.34 o 
   8   9   2      144.54      240.06     26.67 o 
   9   9   2      444.96      362.76     29.87 o 
  10   9   2       58.64       46.95     18.14 o 
  11   9   2      310.90      283.81     27.74 o 
  12   9   2       10.81       16.83     30.41 o 
  13   9   2        3.77        3.33      9.53 o 
  14   9   2      626.65      633.69     29.87 o 
  15   9   2      132.13      145.04     30.41 o 
  -6  10   2       23.83       20.27     36.28 o 
  -5  10   2      213.04      227.26     27.74 o 
  -4  10   2       35.86       37.56     11.02 o 
  -3  10   2      216.08      260.65     16.21 o 
  -2  10   2        9.68       11.45      5.53 o 
  -1  10   2       20.70        8.09      9.60 o 
   0  10   2       14.16       16.03      8.56 o 
   1  10   2       66.76       85.09     10.36 o 
   2  10   2     1935.99     1946.86     36.64 o 
   3  10   2      354.92      339.41     20.84 o 
   4  10   2      195.68      231.80     12.39 o 
   5  10   2     3458.78     3361.42     75.32 o 
   6  10   2      149.09      118.43     42.68 o 
   7  10   2      126.71       99.23     23.47 o 
   8  10   2       37.62       56.55     20.27 o 
   9  10   2      230.81      242.20     27.74 o 
  10  10   2        0.93       20.27     19.21 o 
  11  10   2      525.28      617.77     38.41 o 
  12  10   2      147.80      159.41     10.38 o 
  13  10   2      140.38       86.87     35.10 o 
  14  10   2        1.73        3.99     10.14 o 
  -5  11   2       83.18       83.22     24.54 o 
  -4  11   2       74.82       67.96     12.80 o 
  -3  11   2      114.23      120.65     17.60 o 
  -2  11   2      270.37      260.78     76.29 o 
  -1  11   2       49.07       64.87     17.07 o 
   0  11   2      490.71      507.27     17.72 o 
   1  11   2       53.95       57.88     14.40 o 
   2  11   2       18.96       26.69      8.67 o 
   3  11   2        2.53       -2.05     13.35 o 
   4  11   2      425.76      396.16     14.69 o 
   5  11   2      319.30      306.84     41.61 o 
   6  11   2        3.80       -0.76     10.67 o 
   7  11   2        5.08        5.14      5.99 o 
   8  11   2       78.21       43.75     37.34 o 
   9  11   2     1220.22     1249.40     91.76 o 
  10  11   2        3.97      -16.00     36.28 o 
  11  11   2       15.87        0.00     32.01 o 
  12  11   2      342.55      433.18     61.88 o 
  13  11   2        1.82        3.11      8.00 o 
  14  11   2      131.53      152.29     16.58 o 
  -3  12   2        0.09        7.59      9.60 o 
  -2  12   2       78.88       79.45     14.28 o 
  -1  12   2        2.00       -3.65     12.27 o 
   0  12   2      233.83      259.94     15.09 o 
   1  12   2      470.80      482.77     18.47 o 
   2  12   2        0.81       -5.84     14.59 o 
   3  12   2      237.25      252.44     38.94 o 
   4  12   2      341.69      352.31     14.82 o 
   5  12   2       26.72       26.06     17.60 o 
   6  12   2       51.33       55.83     12.27 o 
   7  12   2       72.38       93.22      8.94 o 
   8  12   2      102.90      143.38      9.07 o 
   9  12   2       14.12       10.67     20.27 o 
  10  12   2      604.27      524.94     43.75 o 
  11  12   2        4.57       -6.40     20.27 o 
  12  12   2        5.97       25.61     22.41 o 
  13  12   2      117.44       97.09     28.81 o 
  -2  13   2        1.17        1.32      9.03 o 
  -1  13   2       24.98       39.83     12.80 o 
   0  13   2        2.19        6.28     11.24 o 
   1  13   2       66.65       59.72     15.47 o 
   2  13   2        0.05      -14.40     14.40 o 
   3  13   2       35.44       59.16     16.54 o 
   4  13   2      247.46      250.51     20.27 o 
   5  13   2       28.39       34.16      9.44 o 
   6  13   2        4.57       -2.99     11.24 o 
   7  13   2      397.28      414.02     23.78 o 
   8  13   2       30.43       36.20      8.02 o 
   9  13   2      134.19      142.11     14.40 o 
  10  13   2       26.41       30.52      9.07 o 
  11  13   2      119.94      131.24     30.94 o 
  12  13   2       64.90       76.82     28.81 o 
  13  13   2       16.64        8.54     23.47 o 
   0  14   2       27.28       27.97     33.61 o 
   1  14   2      213.40      194.48     27.21 o 
   2  14   2       60.61       56.28     13.61 o 
   3  14   2       22.49        6.40     12.76 o 
   4  14   2       22.19       -0.08     18.14 o 
   5  14   2      240.73      282.17     14.95 o 
   6  14   2        2.28       29.53     13.58 o 
   7  14   2       13.81       10.97      7.93 o 
   8  14   2      163.97      206.68     30.94 o 
   9  14   2       59.95       62.95     49.08 o 
  10  14   2       10.78       -8.54     41.61 o 
  11  14   2        6.63      -26.67     45.88 o 
   3  15   2        4.86        3.20     17.07 o 
   4  15   2      156.18      182.33     40.01 o 
   5  15   2       97.10       84.82     12.20 o 
   6  15   2       60.64       64.97     17.60 o 
   7  15   2        7.55       49.08     45.88 o 
   8  15   2        0.99       11.74     24.54 o 
   9  15   2        4.14      -17.07     25.61 o 
  -8 -14   3        2.45       17.38     15.85 o 
  -7 -14   3        0.24       -1.07     16.39 o 
  -6 -14   3       79.39       60.91     40.01 o 
  -5 -14   3       47.81       57.42     23.69 o 
  -4 -14   3       14.91       23.81     11.45 o 
  -3 -14   3      148.92      120.57     42.68 o 
 -11 -13   3       42.39       49.59     16.58 o 
 -10 -13   3       12.53       -2.89     12.24 o 
  -9 -13   3       91.93       62.22     15.59 o 
  -8 -13   3       31.06       30.09     18.68 o 
  -7 -13   3       55.34       50.98     14.01 o 
  -6 -13   3       94.80       86.27     25.07 o 
  -5 -13   3       41.04       59.56     13.02 o 
  -4 -13   3       51.37       43.32     16.45 o 
  -3 -13   3       25.86       13.36      7.19 o 
  -2 -13   3      231.95      221.31     14.19 o 
  -1 -13   3       22.56       26.80      7.37 o 
   0 -13   3       59.69       53.61     26.67 o 
 -12 -12   3       10.96       -4.00     22.89 o 
 -11 -12   3      401.40      448.57     40.54 o 
 -10 -12   3       38.04       43.83     14.59 o 
  -9 -12   3       22.28       17.09     18.67 o 
  -8 -12   3        3.04        1.47     10.46 o 
  -7 -12   3        0.47        3.20     29.34 o 
  -6 -12   3      293.07      305.22     19.21 o 
  -5 -12   3      438.93      402.52     17.54 o 
  -4 -12   3       43.74       56.57     10.31 o 
  -3 -12   3       18.21       19.91      7.93 o 
  -2 -12   3       28.75       20.75      8.96 o 
  -1 -12   3      415.54      407.76     14.10 o 
   0 -12   3       35.75       25.21      6.86 o 
   1 -12   3        0.39        4.48      6.50 o 
   2 -12   3       72.94       53.35     27.21 o 
 -13 -11   3       82.22      108.59     16.58 o 
 -12 -11   3       53.60       58.68     30.41 o 
 -11 -11   3       86.87       89.68     15.00 o 
 -10 -11   3        1.59       -6.33     11.24 o 
  -9 -11   3        0.14       11.97     15.34 o 
  -8 -11   3        0.87       12.80     10.67 o 
  -7 -11   3      556.15      542.99     22.49 o 
  -6 -11   3        3.03        2.30      5.82 o 
  -5 -11   3      131.46      129.34      7.49 o 
  -4 -11   3      309.30      282.50     13.02 o 
  -3 -11   3       28.42       29.29      6.17 o 
  -2 -11   3      559.38      542.24     18.92 o 
  -1 -11   3        3.35       13.27      7.77 o 
   0 -11   3       64.16       61.06     12.04 o 
   1 -11   3      122.39      115.35     11.85 o 
   2 -11   3      100.32       91.49     11.25 o 
   3 -11   3        9.43       18.14     16.00 o 
   4 -11   3        0.14      -10.67     17.07 o 
 -14 -10   3       36.08       45.51     35.21 o 
 -13 -10   3      134.14      139.75     16.58 o 
 -12 -10   3      144.65      165.19     18.79 o 
 -11 -10   3      124.83      128.24     17.72 o 
 -10 -10   3       10.55       23.77     11.45 o 
  -9 -10   3        6.44        5.59     14.10 o 
  -8 -10   3      340.89      353.90     18.15 o 
  -7 -10   3        0.01       -1.49      8.88 o 
  -6 -10   3     1118.38     1056.05     30.23 o 
  -5 -10   3       75.04       83.28      7.25 o 
  -4 -10   3      325.19      309.22     22.41 o 
  -3 -10   3      133.82      127.01     10.32 o 
  -2 -10   3       71.56       64.50      6.15 o 
  -1 -10   3       27.20       32.02      6.54 o 
   0 -10   3        9.63       12.36      6.09 o 
   1 -10   3      103.30       93.79      8.78 o 
   2 -10   3       68.15       69.04      6.69 o 
   3 -10   3      281.61      300.17     16.17 o 
   4 -10   3       75.92       78.95     20.27 o 
   5 -10   3       19.84       30.94     33.08 o 
 -14  -9   3       11.31       15.80     11.24 o 
 -13  -9   3        3.07       -0.09     17.36 o 
 -12  -9   3       67.33       86.15     13.22 o 
 -11  -9   3      169.29      232.00     21.25 o 
 -10  -9   3      278.39      307.66     47.48 o 
  -9  -9   3        5.09        9.16     17.36 o 
  -8  -9   3      108.78      148.76     46.41 o 
  -7  -9   3      325.90      312.85     28.27 o 
  -6  -9   3     1695.29     1559.06     26.35 o 
  -5  -9   3       41.27       30.82      7.07 o 
  -4  -9   3        0.14        5.99      8.15 o 
  -3  -9   3       14.72        7.25      6.24 o 
  -2  -9   3       16.24        4.35      7.56 o 
  -1  -9   3       25.46       26.27      5.46 o 
   0  -9   3      741.10      731.12     12.23 o 
   1  -9   3       60.01       63.46      7.23 o 
   2  -9   3       49.39       41.41      5.05 o 
   3  -9   3        0.06        1.84      6.47 o 
   4  -9   3      226.53      236.01      8.10 o 
   5  -9   3        0.11       24.54     17.07 o 
   6  -9   3        0.01       -6.40     17.07 o 
 -14  -8   3        6.81       14.23     13.33 o 
 -13  -8   3       57.44       57.48     12.03 o 
 -12  -8   3       11.04        6.76      4.36 o 
 -11  -8   3       24.07       12.97      3.07 o 
 -10  -8   3        0.61        3.15      7.81 o 
  -9  -8   3       36.30       53.35     10.46 o 
  -8  -8   3       33.16       23.47     13.33 o 
  -7  -8   3       23.16       24.25     10.67 o 
  -6  -8   3      594.15      518.08     43.75 o 
  -5  -8   3     3018.16     2990.45    140.30 o 
  -4  -8   3      781.44      746.47     36.28 o 
  -3  -8   3      116.06      132.42      6.04 o 
  -2  -8   3      964.52      915.57     17.28 o 
  -1  -8   3     1787.94     1790.75     36.12 o 
   0  -8   3      482.34      505.22     10.25 o 
   1  -8   3       38.98       41.74      4.92 o 
   2  -8   3      301.05      313.81     16.13 o 
   3  -8   3      425.81      429.74     15.78 o 
   4  -8   3      109.10       99.41      8.62 o 
   5  -8   3      226.55      220.14     11.74 o 
   6  -8   3      109.80      113.10     22.41 o 
   7  -8   3       42.47       37.34     20.27 o 
 -15  -7   3        0.88      -10.46     10.46 o 
 -14  -7   3       13.45       12.95     10.81 o 
 -13  -7   3      138.54      137.13     18.99 o 
 -12  -7   3      361.65      351.70      9.25 o 
 -11  -7   3       77.64       68.08      8.85 o 
 -10  -7   3       44.23       42.04      5.43 o 
  -9  -7   3      602.17      533.85     37.38 o 
  -8  -7   3       31.98       40.41     11.74 o 
  -7  -7   3       93.07      109.19     17.07 o 
  -6  -7   3      785.50      734.18     46.41 o 
  -5  -7   3      137.12      106.47      4.83 o 
  -4  -7   3        1.59        0.63      6.89 o 
  -3  -7   3      203.21      227.11      6.40 o 
  -2  -7   3      108.01       91.92     11.74 o 
  -1  -7   3        1.00       -0.17      4.42 o 
   0  -7   3      387.14      381.64      9.66 o 
   1  -7   3      328.12      333.63      7.45 o 
   2  -7   3      114.86      124.19      6.09 o 
   3  -7   3       30.36       21.48      3.70 o 
   4  -7   3        3.24        5.67      3.09 o 
   5  -7   3       16.89       17.21      2.80 o 
   6  -7   3      463.64      569.75     55.48 o 
   7  -7   3       56.55       58.68     36.28 o 
   8  -7   3      100.48       98.16     24.54 o 
 -15  -6   3       37.19       44.41     18.77 o 
 -14  -6   3        7.96       11.04      8.00 o 
 -13  -6   3        2.23       -1.19      4.76 o 
 -12  -6   3       21.93       13.66      5.50 o 
 -11  -6   3        3.20       -0.40      6.19 o 
 -10  -6   3     3086.34     3066.30     63.85 o 
  -9  -6   3      339.88      311.84     14.77 o 
  -8  -6   3      187.85      182.96      6.15 o 
  -7  -6   3        2.24       -1.66      6.17 o 
  -6  -6   3        0.23       -4.40     15.47 o 
  -5  -6   3      421.01      420.94     15.53 o 
  -4  -6   3     1196.27     1324.53     13.94 o 
  -3  -6   3      162.37      174.97      7.47 o 
  -2  -6   3      783.85      765.74     12.08 o 
  -1  -6   3      156.60      155.05      6.32 o 
   0  -6   3      127.45      132.93      9.09 o 
   1  -6   3      173.41      163.66      5.49 o 
   2  -6   3      262.19      240.25     10.16 o 
   3  -6   3      349.48      351.16      7.97 o 
   4  -6   3      429.57      472.83      7.70 o 
   5  -6   3        1.85        1.47      1.51 o 
   6  -6   3       45.90       35.21     27.74 o 
   7  -6   3      233.18      266.74     26.67 o 
   8  -6   3       28.64       33.08     19.21 o 
   9  -6   3       30.50        7.47     19.21 o 
 -15  -5   3        0.38        7.18      6.00 o 
 -14  -5   3        0.04       -6.83      6.83 o 
 -13  -5   3       38.73       43.46     11.50 o 
 -12  -5   3        9.86       16.34      5.35 o 
 -11  -5   3       50.51       50.07      9.62 o 
 -10  -5   3        8.22       -0.42      6.89 o 
  -9  -5   3      374.28      359.80      8.18 o 
  -8  -5   3      104.44      117.19     16.39 o 
  -7  -5   3     2339.97     2284.24     25.47 o 
  -6  -5   3      209.09      207.29      5.87 o 
  -5  -5   3     1489.58     1525.74     34.14 o 
  -4  -5   3     4836.93     4467.33     90.69 o 
  -3  -5   3     1489.40     1668.26     16.79 o 
  -2  -5   3        0.81        7.19      2.07 o 
  -1  -5   3      118.70      116.09      7.39 o 
   0  -5   3      591.60      564.76      8.51 o 
   1  -5   3     3461.74     3434.55     35.65 o 
   2  -5   3      777.56      748.77     12.69 o 
   3  -5   3      747.42      723.61     11.40 o 
   4  -5   3      147.32      145.29      7.55 o 
   5  -5   3      848.88      852.49     35.21 o 
   6  -5   3      118.65       97.09     18.14 o 
   7  -5   3        4.09        5.33     13.87 o 
   8  -5   3       46.40       54.41     19.21 o 
   9  -5   3       45.08       84.29     39.48 o 
  10  -5   3       47.09       52.28     23.47 o 
 -15  -4   3      248.46      225.41     12.64 o 
 -14  -4   3       36.72       18.20      7.91 o 
 -13  -4   3      224.92      236.35     11.95 o 
 -12  -4   3      212.24      210.16     16.09 o 
 -11  -4   3      520.41      474.15     17.50 o 
 -10  -4   3      158.37      193.13     23.13 o 
  -9  -4   3       58.66       61.00      7.00 o 
  -8  -4   3      250.53      250.98     24.54 o 
  -7  -4   3        4.61        6.48      4.86 o 
  -6  -4   3     1590.40     1579.67     21.40 o 
  -5  -4   3     1461.02     1431.41     14.11 o 
  -4  -4   3      108.32      141.90     18.14 o 
  -3  -4   3     4454.47     4431.05     83.22 o 
  -2  -4   3     1516.09     1571.37     16.58 o 
  -1  -4   3        2.95        2.59      2.52 o 
   0  -4   3      753.03      794.86      9.64 o 
   1  -4   3     4462.30     4804.03     47.83 o 
   2  -4   3     2781.06     2730.24     26.05 o 
   3  -4   3      580.88      619.48      8.40 o 
   4  -4   3     2925.22     2913.95     25.69 o 
   5  -4   3      549.67      572.95     27.74 o 
   6  -4   3      781.40      850.36     36.28 o 
   7  -4   3      198.06      192.05     22.41 o 
   9  -4   3       24.28       46.95     20.27 o 
  10  -4   3        7.84       29.87     20.27 o 
  11  -4   3       14.03       -5.33     34.14 o 
 -14  -3   3      345.53      331.68     32.48 o 
 -13  -3   3        0.05        0.40      8.31 o 
 -12  -3   3      956.58     1035.37     40.59 o 
 -11  -3   3      287.67      276.37     18.11 o 
 -10  -3   3      277.68      283.88     13.06 o 
  -9  -3   3      353.92      348.47     14.94 o 
  -8  -3   3      932.50      869.74     16.47 o 
  -7  -3   3      323.24      322.31      7.43 o 
  -6  -3   3      770.69      806.27     11.62 o 
  -5  -3   3      172.02      173.38      3.90 o 
  -4  -3   3     8181.04     8144.04    192.05 o 
  -3  -3   3       72.50       81.09      7.47 o 
  -2  -3   3      552.51      583.36     12.27 o 
  -1  -3   3      615.34      647.42      9.07 o 
   0  -3   3      207.91      172.28      6.30 o 
   1  -3   3     2000.81     1939.04     18.50 o 
   2  -3   3     9313.83     9167.04     97.62 o 
   3  -3   3      898.03      859.44      9.20 o 
   4  -3   3     1149.19     1168.18     24.17 o 
   5  -3   3      206.32      236.86     18.14 o 
   6  -3   3      439.65      507.87     26.67 o 
   7  -3   3       15.30       30.94     27.74 o 
   8  -3   3       55.88       54.41     17.07 o 
   9  -3   3      174.90      236.86     24.54 o 
  11  -3   3       33.03       36.28     21.34 o 
  12  -3   3        0.12       24.54     22.41 o 
 -14  -2   3        1.04       -4.27     12.80 o 
 -13  -2   3       14.62       19.76      6.74 o 
 -12  -2   3      136.30      160.09      8.63 o 
 -11  -2   3     1155.32     1159.46     19.20 o 
 -10  -2   3        9.48       21.59      6.56 o 
  -9  -2   3       34.82       31.71      7.72 o 
  -8  -2   3      697.69      699.33     13.34 o 
  -7  -2   3       62.03       70.74     14.40 o 
  -6  -2   3      111.06      145.63      5.07 o 
  -5  -2   3       22.94       32.65      3.21 o 
  -4  -2   3     1722.23     1861.86     27.67 o 
  -3  -2   3      111.39      106.85      5.57 o 
  -2  -2   3     1401.15     1393.49     20.92 o 
  -1  -2   3     2913.84     2882.88     27.35 o 
   0  -2   3     2062.63     2055.24     18.68 o 
   1  -2   3    43859.20    46990.05   1281.78 o 
   2  -2   3       10.52        2.67      3.20 o 
   3  -2   3     1364.22     1236.62     13.33 o 
   4  -2   3      322.54      347.83     16.00 o 
   5  -2   3      190.69      202.72     25.61 o 
   6  -2   3        0.24       10.67     11.74 o 
   7  -2   3      849.35      985.86     59.75 o 
   8  -2   3        3.28        2.13     12.80 o 
   9  -2   3      426.58      515.34     51.21 o 
  10  -2   3       23.93       35.21     18.14 o 
  11  -2   3       50.19       90.69     22.41 o 
  12  -2   3        0.89      -20.27     20.27 o 
 -14  -1   3        4.49      -14.94     14.94 o 
 -13  -1   3        2.58       -5.33     12.80 o 
 -12  -1   3        0.98       -1.60      5.13 o 
 -11  -1   3        2.96        0.88      6.10 o 
 -10  -1   3       91.35      107.51     11.20 o 
  -9  -1   3     2060.47     2019.42     67.75 o 
  -8  -1   3       25.67       25.03      5.40 o 
  -7  -1   3       22.51       30.16      5.36 o 
  -6  -1   3       59.10       78.14      5.60 o 
  -5  -1   3     1349.85     1381.94     13.71 o 
  -4  -1   3     1077.97     1046.37     10.93 o 
  -3  -1   3     5474.40     5407.57     48.46 o 
  -2  -1   3     1992.46     1958.95     33.19 o 
  -1  -1   3      148.22      191.20      6.79 o 
   0  -1   3      625.72      521.02     10.01 o 
   1  -1   3      199.27      179.86      4.53 o 
   2  -1   3     8385.95     8305.67     93.30 o 
   3  -1   3        1.35        4.20      1.48 o 
   4  -1   3      548.57      563.35     19.21 o 
   5  -1   3      172.00      155.77     13.87 o 
   6  -1   3       37.50       48.01     12.80 o 
   7  -1   3     2422.51     2483.86     94.96 o 
   8  -1   3      377.74      413.98     26.67 o 
   9  -1   3       56.48       50.15     28.81 o 
  10  -1   3        0.72       14.94     14.94 o 
  11  -1   3       23.73       43.75     33.08 o 
  12  -1   3       77.23       86.42     22.41 o 
  13  -1   3       12.20       21.34     35.21 o 
 -14   0   3      129.56       68.28     34.14 o 
 -13   0   3       10.84       29.87     16.00 o 
 -12   0   3       53.29       57.03     11.68 o 
 -11   0   3       12.31       17.88      4.03 o 
 -10   0   3        0.14       -7.11      9.07 o 
  -9   0   3      364.83      371.09      9.17 o 
  -8   0   3     1676.33     1617.04     27.27 o 
  -7   0   3      459.59      443.55     10.13 o 
  -6   0   3     3497.59     3830.47     36.36 o 
  -5   0   3       11.73        8.03      2.92 o 
  -4   0   3     2352.53     2464.97     21.49 o 
  -3   0   3     7462.41     7460.47     76.50 o 
  -2   0   3       24.74       37.42      4.49 o 
  -1   0   3      165.57      187.45     11.74 o 
   0   0   3      661.02      625.02      9.41 o 
   1   0   3     1654.70     1655.59     20.25 o 
   2   0   3   124013.64   115658.59   5412.11 o 
   3   0   3       19.81       24.88      1.78 o 
   4   0   3     2226.40     2143.71     27.62 o 
   5   0   3       52.98       53.90     14.94 o 
   6   0   3      267.76      245.96     10.93 o 
   7   0   3      568.50      581.49     41.61 o 
   8   0   3     1066.10      998.67     37.34 o 
   9   0   3      146.38      164.31     19.21 o 
  10   0   3        1.44        4.27     13.87 o 
  11   0   3      275.51      295.55     26.67 o 
  12   0   3        0.96        3.20     27.74 o 
  13   0   3       14.32       -6.40     17.07 o 
 -13   1   3       23.30       -3.20     26.67 o 
 -12   1   3       30.55       30.94     16.00 o 
 -11   1   3       64.76       58.97      4.84 o 
 -10   1   3      268.40      258.20      9.05 o 
  -9   1   3       41.54       44.92      5.10 o 
  -8   1   3      471.93      456.23      8.98 o 
  -7   1   3        6.54        1.71      3.25 o 
  -6   1   3      295.62      335.00      6.01 o 
  -5   1   3       13.86       18.72      3.09 o 
  -4   1   3       39.10       44.53      2.82 o 
  -3   1   3     8202.63     7902.13    115.81 o 
  -2   1   3     1205.68     1254.55     19.58 o 
  -1   1   3     2230.33     2232.25     55.48 o 
   0   1   3     1413.66     1309.05     18.15 o 
   1   1   3      882.37      800.89     12.43 o 
   2   1   3     7489.45     7420.45    105.66 o 
   3   1   3     1760.19     1669.98     30.94 o 
   4   1   3     1696.12     1664.64     18.14 o 
   5   1   3      510.25      498.65      7.27 o 
   6   1   3     1472.38     1463.04     21.34 o 
   7   1   3     3600.01     3685.37     72.02 o 
   8   1   3      198.75      204.31      5.11 o 
   9   1   3      344.48      358.45     17.84 o 
  10   1   3      150.63      144.62      3.41 o 
  11   1   3      371.78      396.91     26.67 o 
  12   1   3       33.69        8.54     14.94 o 
  13   1   3       17.33       18.14     29.87 o 
 -13   2   3       80.18       58.68     21.34 o 
 -12   2   3       36.33       40.54     32.01 o 
 -11   2   3       24.68       42.68     17.07 o 
 -10   2   3       29.49       35.37      4.67 o 
  -9   2   3      342.25      329.40     10.05 o 
  -8   2   3      545.76      516.53     23.17 o 
  -7   2   3      875.20      865.94      9.84 o 
  -6   2   3       65.38       58.84      4.00 o 
  -5   2   3      737.18      694.11      8.31 o 
  -4   2   3       39.70       48.90      3.47 o 
  -3   2   3    14172.92    14149.53    176.41 o 
  -2   2   3      374.05      372.64      8.73 o 
  -1   2   3       83.28       86.81      6.68 o 
   0   2   3     2029.08     1930.54     25.27 o 
   1   2   3      119.13      114.90      6.79 o 
   2   2   3    51483.49    53963.15   1595.83 o 
   3   2   3    53716.47    57169.90   1715.25 o 
   4   2   3      312.93      341.34     32.54 o 
   5   2   3     1238.13     1287.34     17.92 o 
   6   2   3      134.24      144.26      9.60 o 
   7   2   3       78.43       71.86      7.89 o 
   8   2   3      274.57      272.84      8.49 o 
   9   2   3      161.09      149.04      7.01 o 
  10   2   3      874.83      890.44     13.83 o 
  11   2   3       15.42       12.85      4.03 o 
  12   2   3      144.45      133.91      5.42 o 
  13   2   3       14.10       12.80     16.00 o 
 -12   3   3       22.87        4.27     17.07 o 
 -11   3   3      156.09      194.19     24.54 o 
 -10   3   3       74.70       78.24      4.93 o 
  -9   3   3        9.27       13.30      5.47 o 
  -8   3   3       52.56       59.94      4.31 o 
  -7   3   3      417.16      369.09     10.32 o 
  -6   3   3      125.23      123.41      5.54 o 
  -5   3   3       14.29       12.85      2.84 o 
  -4   3   3     1922.38     1954.77     17.86 o 
  -3   3   3      622.49      692.61     10.16 o 
  -2   3   3    26123.08    26357.75    465.99 o 
  -1   3   3      560.99      507.77      9.20 o 
   0   3   3     5974.91     5789.45     80.32 o 
   1   3   3      305.40      326.42     12.27 o 
   2   3   3     5060.13     4912.42     78.45 o 
   3   3   3     1730.81     1657.51     24.90 o 
   4   3   3     1616.01     1462.70     24.67 o 
   5   3   3      962.65      929.58     14.70 o 
   6   3   3      266.92      315.61     11.20 o 
   7   3   3        6.24        9.60     11.74 o 
   8   3   3        9.30       10.52      7.68 o 
   9   3   3      298.47      295.12     11.74 o 
  10   3   3      241.95      247.08     17.50 o 
  11   3   3       15.43       16.54      3.90 o 
  12   3   3       41.73       55.22     10.25 o 
  13   3   3       14.07       22.68      8.08 o 
 -12   4   3       42.94       36.28     22.41 o 
 -11   4   3       51.81       41.61     21.34 o 
 -10   4   3       15.28       17.04     12.43 o 
  -9   4   3       12.79        5.14      4.73 o 
  -8   4   3      112.27      111.39      3.93 o 
  -7   4   3        7.49       10.17      5.71 o 
  -6   4   3      114.57      106.75      4.52 o 
  -5   4   3        1.18        3.01      3.60 o 
  -4   4   3       62.64       79.88      3.73 o 
  -3   4   3      384.40      385.99      6.38 o 
  -2   4   3     6629.19     6722.31     84.71 o 
  -1   4   3       82.49       62.35      5.89 o 
   0   4   3       97.59      109.24     10.14 o 
   1   4   3      335.87      327.27     10.56 o 
   2   4   3      979.41      914.78     19.21 o 
   3   4   3     3178.89     3391.45     47.90 o 
   4   4   3     1028.04      962.08     20.03 o 
   5   4   3        2.67        3.20      8.54 o 
   6   4   3      191.75      204.61     16.00 o 
   7   4   3       32.83       33.37      5.90 o 
   8   4   3       79.25       96.03     11.74 o 
   9   4   3      790.47      788.27     18.14 o 
  10   4   3       33.83       40.53     10.24 o 
  11   4   3       74.53       86.34      9.07 o 
  12   4   3       11.46       -0.31      4.45 o 
  13   4   3       49.37       42.08      7.51 o 
 -11   5   3       31.92       66.15     42.68 o 
 -10   5   3      146.27      141.55     17.72 o 
  -9   5   3      134.87      145.88     16.60 o 
  -8   5   3      251.76      234.63     17.71 o 
  -7   5   3     1722.68     1688.02     21.25 o 
  -6   5   3        0.11        6.60      5.24 o 
  -5   5   3       54.48       41.09      6.14 o 
  -4   5   3       24.66       30.61      3.69 o 
  -3   5   3       32.60       35.15      5.51 o 
  -2   5   3       24.18       27.23      9.19 o 
  -1   5   3     8870.53     9267.27    120.27 o 
   0   5   3     1109.98     1190.41     16.81 o 
   1   5   3     4847.49     4989.15     71.29 o 
   2   5   3        0.08        6.40      6.40 o 
   3   5   3     6929.07     6809.26    112.41 o 
   4   5   3     3212.22     2960.89     56.55 o 
   5   5   3      439.55      396.37     16.00 o 
   6   5   3      770.89      699.61     25.06 o 
   7   5   3     1370.58     1471.67     37.07 o 
   8   5   3       17.35       19.21     20.27 o 
   9   5   3     2650.35     2665.25     65.08 o 
  10   5   3      136.61      165.95     10.16 o 
  11   5   3       39.95       48.06     10.01 o 
  12   5   3        0.71       -3.05      5.93 o 
  13   5   3        0.91        2.92      5.15 o 
  14   5   3        1.21        4.80      5.88 o 
 -10   6   3       21.06        8.48     17.60 o 
  -9   6   3        1.60        8.00     12.83 o 
  -8   6   3        0.70        0.36      4.36 o 
  -7   6   3        1.25        6.78      3.34 o 
  -6   6   3     1014.03      987.86     12.92 o 
  -5   6   3       20.40       16.67      4.57 o 
  -4   6   3       41.89       38.58      4.46 o 
  -3   6   3      124.16      146.22     11.33 o 
  -2   6   3        8.51        0.80      4.09 o 
  -1   6   3      150.93      195.29      8.26 o 
   0   6   3      328.55      246.34     10.28 o 
   1   6   3      106.82       74.27      6.69 o 
   2   6   3       22.18       29.02      8.54 o 
   3   6   3      642.48      616.97     22.94 o 
   4   6   3     2451.67     2483.79     39.90 o 
   5   6   3      612.94      631.86     40.01 o 
   6   6   3       41.23       39.08     15.03 o 
   7   6   3     1002.41     1056.06     73.09 o 
   8   6   3      216.79      231.53     35.21 o 
   9   6   3      104.21       97.09     29.87 o 
  10   6   3     1056.46     1084.02     36.28 o 
  11   6   3       62.44       58.29     10.65 o 
  12   6   3      142.36      114.27     16.82 o 
  13   6   3      117.94      110.88     17.84 o 
  14   6   3      131.45      131.51     10.67 o 
  15   6   3       12.96       11.08      7.80 o 
  -9   7   3       56.22       36.78     15.79 o 
  -8   7   3       10.52       15.47     16.47 o 
  -7   7   3       13.96       10.85      3.87 o 
  -6   7   3      178.66      181.77     11.09 o 
  -5   7   3      311.83      337.64     18.94 o 
  -4   7   3      849.43      886.67     15.06 o 
  -3   7   3      160.92      165.55      8.53 o 
  -2   7   3     3298.39     3205.21     43.60 o 
  -1   7   3      487.44      428.90     15.34 o 
   0   7   3      590.24      667.95     14.59 o 
   1   7   3     1571.23     1727.17     25.68 o 
   2   7   3      189.33      216.27     15.92 o 
   3   7   3      301.51      296.16     12.76 o 
   4   7   3      959.91      941.53     27.04 o 
   5   7   3      611.72      606.44     18.38 o 
   6   7   3      371.74      372.41     15.63 o 
   7   7   3      253.35      270.25     24.86 o 
   8   7   3      283.72      266.08     17.36 o 
   9   7   3        0.01       -8.54     26.67 o 
  10   7   3       18.15       17.07     24.54 o 
  11   7   3       72.00       87.43      8.88 o 
  12   7   3      164.67      195.83     41.61 o 
  13   7   3       42.67       43.76      7.11 o 
  14   7   3       41.89       54.86      8.68 o 
  15   7   3      251.53      269.08     12.80 o 
  -8   8   3       27.37       -3.29     15.47 o 
  -7   8   3       58.38       55.39     32.01 o 
  -6   8   3      208.26      202.20      9.43 o 
  -5   8   3       17.43       16.23     10.36 o 
  -4   8   3      158.45      201.07      9.67 o 
  -3   8   3      817.00      818.08     28.10 o 
  -2   8   3      752.38      704.41     23.33 o 
  -1   8   3     6265.48     6069.32     87.96 o 
   0   8   3     1260.00     1214.52     20.12 o 
   1   8   3      167.34      163.77      8.67 o 
   2   8   3      975.97     1013.81     17.57 o 
   3   8   3     1061.66     1017.15     30.79 o 
   4   8   3      197.46      181.11     19.21 o 
   5   8   3     9232.77     8884.77    255.53 o 
   6   8   3      474.47      500.04     19.73 o 
   7   8   3      570.50      614.95     61.88 o 
   8   8   3       97.22       57.67     13.61 o 
   9   8   3       81.61       62.95     33.08 o 
  10   8   3       32.58       14.94     25.61 o 
  11   8   3       80.22       74.69     18.14 o 
  12   8   3        9.99       -3.76      7.27 o 
  13   8   3      116.11       57.20     30.02 o 
  14   8   3       57.12       56.44     13.06 o 
  15   8   3      371.27      375.61     26.05 o 
  -7   9   3       51.18       44.81     38.41 o 
  -6   9   3      142.38      155.77     25.61 o 
  -5   9   3      193.95      189.96     12.58 o 
  -4   9   3        0.00        0.57      5.40 o 
  -3   9   3      541.33      534.17     14.25 o 
  -2   9   3      181.70      167.22     13.76 o 
  -1   9   3      349.24      342.70     10.74 o 
   0   9   3     1057.56     1075.68     23.43 o 
   1   9   3      142.15      164.24     13.81 o 
   2   9   3        7.43       18.20      9.07 o 
   3   9   3      154.09      164.23      9.30 o 
   4   9   3       56.66       58.41     15.35 o 
   5   9   3       15.44        4.80     10.48 o 
   6   9   3      326.14      330.97     21.34 o 
   7   9   3      268.44      305.88     17.69 o 
   8   9   3      275.84      232.60     26.67 o 
   9   9   3        2.85        2.13     14.94 o 
  10   9   3       23.12       -1.07     14.94 o 
  11   9   3       13.81       23.47     18.14 o 
  12   9   3       30.70       29.87     18.14 o 
  13   9   3        0.51       -4.95      7.41 o 
  14   9   3      132.73      162.23     17.60 o 
  15   9   3        6.79       13.28      9.67 o 
  -6  10   3      202.57      253.93     30.94 o 
  -5  10   3       12.21        7.70     10.67 o 
  -4  10   3      124.45      129.41      7.15 o 
  -3  10   3       91.70       92.08      9.38 o 
  -2  10   3       15.23       17.09      7.08 o 
  -1  10   3      190.54      210.08     11.04 o 
   0  10   3      393.64      424.09     14.00 o 
   1  10   3       14.15       24.32      9.76 o 
   2  10   3       90.87       88.25      8.76 o 
   3  10   3      323.52      322.44     12.00 o 
   4  10   3       54.74       58.79      8.06 o 
   5  10   3      577.93      599.91     28.81 o 
   6  10   3      510.59      536.91     67.22 o 
   7  10   3       19.81       23.16     19.74 o 
   8  10   3      104.92      124.83     23.47 o 
   9  10   3      440.46      482.26     34.14 o 
  10  10   3     1337.28     1448.92     58.68 o 
  11  10   3       66.43       70.42     22.41 o 
  12  10   3      137.59      146.17     24.54 o 
  13  10   3        3.38        8.67     11.53 o 
  14  10   3        2.61        4.02     22.41 o 
  15  10   3       93.53       81.09     22.41 o 
  -5  11   3      409.87      424.65     37.34 o 
  -4  11   3      123.46      153.59     13.87 o 
  -3  11   3       74.76       70.61     16.02 o 
  -2  11   3      114.12      124.48     10.98 o 
  -1  11   3      172.46      173.70     19.31 o 
   0  11   3      366.51      359.38     21.04 o 
   1  11   3      523.70      502.40     18.82 o 
   2  11   3        5.44       -1.28      6.43 o 
   3  11   3       20.61       20.70      8.35 o 
   4  11   3        2.14       -6.33      7.64 o 
   5  11   3       11.94        4.90      6.62 o 
   6  11   3       23.95       17.02      6.86 o 
   7  11   3      126.33      131.24     23.47 o 
   8  11   3       94.31      114.16     24.54 o 
   9  11   3      723.37      872.77     46.95 o 
  10  11   3       61.21       64.02     23.47 o 
  11  11   3     1084.52     1371.03     60.82 o 
  12  11   3       76.61      100.29     25.61 o 
  13  11   3        0.00        6.91      7.29 o 
  14  11   3       13.54       24.48     25.07 o 
  -4  12   3      104.77       83.22     23.47 o 
  -3  12   3       58.33       71.56     14.70 o 
  -2  12   3       19.74       24.51     10.01 o 
  -1  12   3        0.02        9.23      8.46 o 
   0  12   3       41.30       50.38      9.61 o 
   1  12   3        4.82        3.84      6.96 o 
   2  12   3        0.73        7.48      8.45 o 
   3  12   3       36.26       43.81     19.13 o 
   4  12   3        0.12        2.50      6.83 o 
   5  12   3        7.07       12.40      7.70 o 
   6  12   3      219.29      202.49     18.14 o 
   7  12   3      429.68      419.35     15.45 o 
   8  12   3        8.02        8.54     34.14 o 
   9  12   3      161.84      158.98     28.81 o 
  10  12   3      525.30      542.01     42.68 o 
  11  12   3       24.28        6.40     20.27 o 
  12  12   3        6.06      -10.67     36.28 o 
  13  12   3       19.63       24.54     39.48 o 
  14  12   3        2.45        9.60     21.34 o 
  -2  13   3        8.27        4.00     12.00 o 
  -1  13   3       46.02       45.80     14.35 o 
   0  13   3       15.66       11.18     12.80 o 
   1  13   3       93.14      155.12     46.41 o 
   2  13   3        8.00        4.69     15.89 o 
   3  13   3        7.83       12.80      8.88 o 
   4  13   3        0.04        2.93      8.23 o 
   5  13   3      113.23       92.76     22.94 o 
   6  13   3     1770.75     1852.05     75.22 o 
   7  13   3       61.25       32.12     13.81 o 
   8  13   3       14.83       10.17     21.34 o 
   9  13   3       67.52       56.33      8.94 o 
  10  13   3       65.29      114.16     50.15 o 
  11  13   3       39.56       62.95     46.95 o 
  12  13   3       14.06       14.94     23.47 o 
  13  13   3       13.02       20.27     24.54 o 
   0  14   3       13.93       22.67     18.67 o 
   1  14   3      129.79       94.06     13.19 o 
   2  14   3       77.47       89.57     14.94 o 
   3  14   3        0.02      -10.20     13.33 o 
   4  14   3      251.80      298.37     65.62 o 
   5  14   3       28.52       43.99     13.87 o 
   6  14   3       29.87       10.49     13.06 o 
   7  14   3      373.89      373.32     17.47 o 
   8  14   3       34.34       44.46     25.07 o 
   9  14   3        2.10        1.07     10.98 o 
  10  14   3       10.37       46.95     26.67 o 
  11  14   3       29.36       69.35     28.81 o 
  12  14   3        2.38        8.54     24.54 o 
   3  15   3       24.15       28.86     17.07 o 
   4  15   3        1.10       -2.93      9.85 o 
   5  15   3       17.89       41.96     11.12 o 
   6  15   3        0.75      -11.22     13.82 o 
   7  15   3       29.67       33.43      9.78 o 
   8  15   3       20.71        6.53     13.92 o 
   9  15   3      246.61      184.58     62.95 o 
  10  15   3       38.14       26.67     26.67 o 
  -6 -14   4        0.48       24.86     29.34 o 
 -10 -13   4       17.71       -2.78     22.70 o 
  -9 -13   4      170.94      181.96     21.79 o 
  -8 -13   4       28.54       39.29     15.95 o 
  -7 -13   4       56.72       27.80     14.40 o 
  -6 -13   4        6.38       36.49     20.27 o 
  -5 -13   4        1.41        9.39     10.65 o 
  -4 -13   4       44.10       42.93     12.24 o 
  -3 -13   4       16.13       28.95     10.46 o 
  -2 -13   4       56.77       30.21     23.47 o 
  -1 -13   4       22.47       30.48     26.14 o 
 -12 -12   4      382.89      410.95     26.05 o 
 -11 -12   4       90.21      107.41     18.36 o 
 -10 -12   4      142.64      131.50     23.83 o 
  -9 -12   4       75.58       94.61     15.79 o 
  -8 -12   4       30.31       21.65     12.24 o 
  -7 -12   4       38.69       41.19     14.40 o 
  -6 -12   4      827.41      862.42     28.39 o 
  -5 -12   4       76.99       66.39     15.47 o 
  -4 -12   4        1.15        4.27     13.34 o 
  -3 -12   4       58.57       63.42     12.85 o 
  -2 -12   4      193.35      204.70     13.81 o 
  -1 -12   4        0.85        6.84     11.20 o 
   0 -12   4       18.75       23.62      7.90 o 
   1 -12   4        2.41       -6.58     11.74 o 
 -13 -11   4       21.60       19.25     18.68 o 
 -12 -11   4       63.71       59.50     17.72 o 
 -11 -11   4      205.75      210.10     31.48 o 
 -10 -11   4       14.88        0.37     14.86 o 
  -9 -11   4       37.94       54.83     13.81 o 
  -8 -11   4       72.57       74.39     13.81 o 
  -7 -11   4      233.28      221.61     29.87 o 
  -6 -11   4        1.85       -1.87     17.36 o 
  -5 -11   4     1525.21     1581.80     78.42 o 
  -4 -11   4       76.75       63.90     15.63 o 
  -3 -11   4       80.93       86.77     12.85 o 
  -2 -11   4       21.40       31.35     13.34 o 
  -1 -11   4       42.27       55.73      9.46 o 
   0 -11   4       20.96       20.03     10.00 o 
   1 -11   4        0.98       -3.26      6.40 o 
   2 -11   4       38.14       35.63      7.95 o 
   3 -11   4       23.49       34.14     18.14 o 
 -13 -10   4        1.01       -5.99     12.96 o 
 -12 -10   4       10.35       27.39     13.02 o 
 -11 -10   4      133.01      192.30     21.34 o 
 -10 -10   4        6.72        8.62     14.58 o 
  -9 -10   4      291.14      342.20     53.88 o 
  -8 -10   4       12.60       23.68     11.24 o 
  -7 -10   4      108.00      107.26     14.40 o 
  -6 -10   4        5.56       -2.51     12.56 o 
  -5 -10   4      249.47      250.53     51.75 o 
  -4 -10   4      891.18      864.14     30.21 o 
  -3 -10   4      713.75      660.69     13.53 o 
  -2 -10   4       65.07       89.99     11.66 o 
  -1 -10   4      362.49      337.31     27.70 o 
   0 -10   4       78.91       71.92      8.03 o 
   1 -10   4        2.25       -1.77      7.63 o 
   2 -10   4        7.40        8.09      5.39 o 
   3 -10   4       17.65       21.48      5.03 o 
   4 -10   4       17.67       -6.40     26.67 o 
   5 -10   4        3.89       11.74     17.07 o 
 -14  -9   4       16.36       20.04     12.91 o 
 -13  -9   4      111.62      123.01     14.80 o 
 -12  -9   4        5.50       13.82     14.86 o 
 -11  -9   4      129.71      138.52     16.81 o 
 -10  -9   4      321.55      302.18     35.21 o 
  -9  -9   4      153.13      157.83     14.80 o 
  -8  -9   4      183.44      230.72     15.59 o 
  -7  -9   4       37.47       31.22     10.46 o 
  -6  -9   4     1162.91     1236.33    101.36 o 
  -5  -9   4       53.44       53.73     10.46 o 
  -4  -9   4       25.48       29.70      9.96 o 
  -3  -9   4       30.67       35.62      4.55 o 
  -2  -9   4      205.97      192.71     20.72 o 
  -1  -9   4       13.32       11.16      5.40 o 
   0  -9   4     1563.91     1566.37     28.03 o 
   1  -9   4      882.93      884.53     17.24 o 
   2  -9   4       82.82       86.74      8.98 o 
   3  -9   4       31.41       32.11      5.66 o 
   4  -9   4        1.14       -1.57      5.01 o 
   5  -9   4       87.36       83.22     36.28 o 
   6  -9   4       17.49      -10.67     30.94 o 
 -14  -8   4        3.12       -0.33     11.74 o 
 -13  -8   4        2.13        3.79     14.94 o 
 -12  -8   4       14.35       17.51     14.94 o 
 -11  -8   4       20.48       29.05     17.07 o 
 -10  -8   4       44.66       42.54     11.24 o 
  -9  -8   4     1046.45     1051.31    121.63 o 
  -8  -8   4       62.16       53.03     11.02 o 
  -7  -8   4       35.07       47.71     10.46 o 
  -6  -8   4        1.67       10.40     11.79 o 
  -5  -8   4     2587.72     2543.42     68.13 o 
  -4  -8   4       51.79       54.59      9.85 o 
  -3  -8   4      127.83      131.05     16.30 o 
  -2  -8   4       30.59       22.10      5.76 o 
  -1  -8   4      176.19      177.77      8.78 o 
   0  -8   4      136.22      156.63      8.78 o 
   1  -8   4      834.81      804.94     15.86 o 
   2  -8   4       12.35       13.46      6.86 o 
   3  -8   4        0.80        5.57      4.76 o 
   4  -8   4      282.21      264.84     13.27 o 
   5  -8   4        0.42        0.00     13.87 o 
   6  -8   4       36.17       35.21     18.14 o 
   7  -8   4       11.69       22.41     19.21 o 
 -14  -7   4       13.44       14.02     10.24 o 
 -13  -7   4        0.80       -7.81     16.00 o 
 -12  -7   4       14.41       13.67      7.24 o 
 -11  -7   4        0.41        5.96      8.20 o 
 -10  -7   4       21.73       30.53      9.60 o 
  -9  -7   4      791.32      738.45     22.04 o 
  -8  -7   4      627.25      598.72     30.41 o 
  -7  -7   4       15.11       11.28      9.91 o 
  -6  -7   4     1029.31     1010.90     27.86 o 
  -5  -7   4     2528.08     2429.71    107.76 o 
  -4  -7   4     3962.56     3932.46     90.69 o 
  -3  -7   4      374.80      441.57     30.41 o 
  -2  -7   4       60.03       56.46      5.11 o 
  -1  -7   4       14.68       20.52      5.85 o 
   0  -7   4     1052.07     1091.58     13.60 o 
   1  -7   4       56.19       64.04      6.19 o 
   2  -7   4        0.07       -4.21      5.91 o 
   3  -7   4       97.62       98.75      5.48 o 
   4  -7   4       10.17       14.68      3.44 o 
   5  -7   4       31.13       21.90      2.52 o 
   6  -7   4       49.45       73.62     19.21 o 
   7  -7   4       30.30       -1.07     16.00 o 
   8  -7   4        1.12      -11.74     34.14 o 
 -14  -6   4      123.64      101.16     15.89 o 
 -13  -6   4       11.43        8.15      6.63 o 
 -12  -6   4        0.04        1.89      6.52 o 
 -11  -6   4        9.56       10.05      6.14 o 
 -10  -6   4     1585.65     1476.44     21.42 o 
  -9  -6   4      292.59      275.18     13.56 o 
  -8  -6   4      277.87      273.16     13.58 o 
  -7  -6   4      558.99      556.78     21.53 o 
  -6  -6   4      124.06      143.03     10.46 o 
  -5  -6   4        0.27       -4.49      6.90 o 
  -4  -6   4     7387.02     6964.26    133.37 o 
  -3  -6   4      971.79      922.37     26.67 o 
  -2  -6   4      328.98      359.18     11.73 o 
  -1  -6   4      124.84      130.33      5.24 o 
   0  -6   4        8.23        5.61      3.75 o 
   1  -6   4     2086.85     2014.12     23.85 o 
   2  -6   4      112.00      122.03      6.55 o 
   3  -6   4     1734.69     1733.29     19.14 o 
   4  -6   4      143.97      138.02      3.48 o 
   5  -6   4      512.68      438.16     22.47 o 
   6  -6   4      334.23      410.78     27.74 o 
   7  -6   4       16.89       42.68     32.01 o 
   8  -6   4        8.66        3.20     17.07 o 
   9  -6   4        3.88      -21.34     21.34 o 
 -15  -5   4        0.01        4.27      6.79 o 
 -14  -5   4      265.96      261.71     16.91 o 
 -13  -5   4       24.46       16.94      8.63 o 
 -12  -5   4        0.75       -1.58      4.85 o 
 -11  -5   4       15.15       17.56      4.97 o 
 -10  -5   4      185.81      196.03     13.90 o 
  -9  -5   4     2925.53     2860.60     55.35 o 
  -8  -5   4        6.67        5.51      3.73 o 
  -7  -5   4        3.63        2.13      8.54 o 
  -6  -5   4       82.20      119.50     11.74 o 
  -5  -5   4      150.74      140.84     11.74 o 
  -4  -5   4     8391.89     8300.88    188.85 o 
  -3  -5   4     1864.27     1796.75     36.28 o 
  -2  -5   4     1202.28     1276.46     17.30 o 
  -1  -5   4       15.83       21.57      5.12 o 
   0  -5   4       11.25        9.03      5.16 o 
   1  -5   4      354.75      342.03      7.19 o 
   2  -5   4       16.50       13.50      3.86 o 
   3  -5   4      989.65      998.47     14.67 o 
   4  -5   4      443.60      461.19     21.56 o 
   5  -5   4      615.26      598.56     28.81 o 
   6  -5   4      377.18      449.19     45.88 o 
   7  -5   4        1.27       -6.40     26.67 o 
   8  -5   4       40.17       35.21     19.21 o 
   9  -5   4       25.68       54.41     21.34 o 
  10  -5   4       14.61       -3.20     34.14 o 
 -14  -4   4       52.83       43.32     12.12 o 
 -13  -4   4      188.18      216.40     14.04 o 
 -12  -4   4       48.57       44.94      6.23 o 
 -11  -4   4      426.67      414.15     31.48 o 
 -10  -4   4     1299.17     1337.33     27.26 o 
  -9  -4   4      831.24      768.68     21.34 o 
  -8  -4   4     1213.10     1227.99     18.14 o 
  -7  -4   4     1284.04     1343.59     47.48 o 
  -6  -4   4      245.59      256.07     12.80 o 
  -5  -4   4     1202.09     1124.57     25.61 o 
  -4  -4   4     4150.96     3923.18     76.82 o 
  -3  -4   4     5250.36     5458.52    128.03 o 
  -2  -4   4        4.64        9.45      3.96 o 
  -1  -4   4       32.52       33.27      4.86 o 
   0  -4   4      295.40      298.43      8.00 o 
   1  -4   4    10568.54    10697.60    171.02 o 
   2  -4   4      303.10      260.21      5.25 o 
   3  -4   4      227.13      206.12      5.99 o 
   4  -4   4        8.28        6.29      3.80 o 
   5  -4   4      290.15      290.21     22.41 o 
   6  -4   4      100.62       33.08     27.74 o 
   7  -4   4      934.08      992.27     41.61 o 
   8  -4   4       24.14       -3.20     14.94 o 
  10  -4   4       21.39       25.61     20.27 o 
  11  -4   4       27.21        3.20     20.27 o 
 -14  -3   4      377.77      383.20     14.58 o 
 -13  -3   4       35.25       23.98      6.10 o 
 -12  -3   4        9.62       -0.73      4.85 o 
 -11  -3   4       10.16       21.33      7.80 o 
 -10  -3   4      270.16      278.81     33.61 o 
  -9  -3   4     2279.20     2262.07     37.65 o 
  -8  -3   4        5.67       -0.80      6.40 o 
  -7  -3   4       10.65       15.00      3.71 o 
  -6  -3   4      480.45      506.53     16.54 o 
  -5  -3   4      359.27      372.37     12.80 o 
  -4  -3   4     5368.40     5307.02    103.49 o 
  -3  -3   4    20561.60    19731.14    582.56 o 
  -2  -3   4       19.12       24.20      3.07 o 
  -1  -3   4      643.94      704.09     12.27 o 
   0  -3   4      136.48      123.75     12.27 o 
   1  -3   4      117.76      127.65     11.74 o 
   2  -3   4     2713.96     2668.18     31.27 o 
   3  -3   4      309.30      328.34      6.47 o 
   4  -3   4       80.10       69.48      2.92 o 
   5  -3   4      199.89      208.06     18.14 o 
   6  -3   4       76.00       46.95     26.67 o 
   7  -3   4       26.33        6.40     13.87 o 
   8  -3   4     1269.45     1339.02     49.08 o 
   9  -3   4       25.79       43.75     19.21 o 
  10  -3   4      292.18      345.69     32.01 o 
  11  -3   4        3.00        7.47     33.08 o 
  12  -3   4       26.99       26.67     23.47 o 
 -14  -2   4      176.40      185.65     19.21 o 
 -13  -2   4       30.55       29.15      8.04 o 
 -12  -2   4        6.82       10.94      9.37 o 
 -11  -2   4       52.54       53.61      5.93 o 
 -10  -2   4      226.33      209.49     13.34 o 
  -9  -2   4       48.51       52.46      8.37 o 
  -8  -2   4     2098.44     1949.85     33.29 o 
  -7  -2   4       22.95       26.92      4.33 o 
  -6  -2   4     3747.96     4054.59     43.26 o 
  -5  -2   4       43.71       71.96      6.01 o 
  -4  -2   4      696.74      707.43     14.58 o 
  -3  -2   4     1590.29     1764.69     19.35 o 
  -2  -2   4      388.01      437.52      9.05 o 
  -1  -2   4      108.91       84.17      5.87 o 
   0  -2   4     2278.73     2422.66     27.91 o 
   1  -2   4       92.69       85.22      4.42 o 
   2  -2   4     6361.59     6831.08     75.61 o 
   3  -2   4     1879.03     1892.29     24.05 o 
   4  -2   4      276.90      286.67      8.13 o 
   5  -2   4      241.95      246.47     17.07 o 
   6  -2   4        2.50        2.13     20.27 o 
   7  -2   4       88.62       91.76     18.14 o 
   8  -2   4      292.21      341.42     42.68 o 
   9  -2   4      107.06      187.78     23.47 o 
  10  -2   4        1.43        4.27     27.74 o 
  11  -2   4       71.36       66.15     22.41 o 
  12  -2   4       14.36       36.28     38.41 o 
 -14  -1   4        0.48       17.07     14.94 o 
 -13  -1   4       19.97       19.30      6.80 o 
 -12  -1   4        0.82       -1.69      5.31 o 
 -11  -1   4       56.78       49.34      9.41 o 
 -10  -1   4        3.60       -2.35      5.33 o 
  -9  -1   4      787.16      772.69     13.18 o 
  -8  -1   4     4833.37     4872.09     68.34 o 
  -7  -1   4      410.33      410.92      8.40 o 
  -6  -1   4      499.27      466.06      6.98 o 
  -5  -1   4      910.32      847.24     10.63 o 
  -4  -1   4     1454.85     1543.54     15.95 o 
  -3  -1   4     1868.75     1774.88     19.37 o 
  -2  -1   4      762.76      821.62     12.83 o 
  -1  -1   4        0.52        6.94      4.53 o 
   0  -1   4     1048.42     1092.86     18.14 o 
   1  -1   4     2454.22     2374.22     37.34 o 
   2  -1   4     8990.25     8730.83    127.50 o 
   3  -1   4     5713.23     5532.54     56.43 o 
   4  -1   4      300.51      319.64      4.13 o 
   5  -1   4     4990.42     5017.87    110.96 o 
   6  -1   4        0.18      -18.14     21.34 o 
   7  -1   4     2471.41     2511.60     69.35 o 
   8  -1   4       69.51       59.75     29.87 o 
   9  -1   4       67.74       71.49     18.14 o 
  10  -1   4        6.85        3.20     14.94 o 
  11  -1   4        4.96        2.13     16.00 o 
  12  -1   4       20.90       48.01     21.34 o 
 -13   0   4       17.13       14.94     14.94 o 
 -12   0   4       22.66       16.12      6.82 o 
 -11   0   4      182.04      178.86     11.53 o 
 -10   0   4       23.11       21.60      5.07 o 
  -9   0   4      466.90      477.10     11.04 o 
  -8   0   4     1163.84     1165.00     19.66 o 
  -7   0   4      649.64      660.66      8.97 o 
  -6   0   4      447.96      493.50     11.09 o 
  -5   0   4      112.16      108.29      4.80 o 
  -4   0   4       31.95       32.46      3.45 o 
  -3   0   4       77.99       78.54      4.82 o 
  -2   0   4    10449.76    10082.08    155.41 o 
  -1   0   4      736.63      741.70     20.81 o 
   0   0   4      653.36      638.35     11.68 o 
   1   0   4      547.72      544.06     17.07 o 
   2   0   4    12960.42    13851.14    230.44 o 
   3   0   4        8.77       16.53      2.74 o 
   4   0   4     2119.53     1973.70     61.88 o 
   5   0   4      561.14      567.67     20.89 o 
   6   0   4     2972.23     3059.63     36.35 o 
   7   0   4       89.84       89.62     16.00 o 
   8   0   4     3021.47     2911.71     78.95 o 
   9   0   4       93.84       86.42     18.14 o 
  10   0   4      204.37      231.53     23.47 o 
  11   0   4       11.55        8.54     27.74 o 
  12   0   4       28.30       51.21     20.27 o 
  13   0   4       61.97      123.77     24.54 o 
 -13   1   4       28.65       34.14     17.07 o 
 -12   1   4       67.69       85.36     18.14 o 
 -11   1   4       98.42       77.95     16.54 o 
 -10   1   4      755.20      759.83     18.36 o 
  -9   1   4      111.69      114.65     15.96 o 
  -8   1   4     1546.78     1500.85     16.44 o 
  -7   1   4        1.16        1.27      3.46 o 
  -6   1   4        0.65       -0.13      3.94 o 
  -5   1   4      109.79      123.62      9.09 o 
  -4   1   4        0.19        3.87      3.41 o 
  -3   1   4     4153.56     4095.49     62.49 o 
  -2   1   4      617.36      639.40     20.19 o 
  -1   1   4     8925.95     8802.44    141.90 o 
   0   1   4     2272.62     2302.81     29.79 o 
   1   1   4      445.17      465.83      9.41 o 
   2   1   4     4478.47     4494.07     54.69 o 
   3   1   4      729.45      700.67      9.72 o 
   4   1   4     1173.95     1091.53     11.68 o 
   5   1   4        3.14        0.80      5.33 o 
   6   1   4     2482.23     2626.49     27.75 o 
   7   1   4      311.26      344.15     27.21 o 
   8   1   4      124.92      112.37      5.96 o 
   9   1   4      743.36      705.45     23.09 o 
  10   1   4       54.74       55.48     16.00 o 
  11   1   4      245.95      267.80     24.54 o 
  12   1   4        0.21       -3.20     26.67 o 
  13   1   4       37.66       44.81     20.27 o 
 -13   2   4        0.12       -2.13     28.81 o 
 -12   2   4       14.94       -8.54     16.00 o 
 -11   2   4       66.57       64.79      7.31 o 
 -10   2   4      124.92      139.69      8.82 o 
  -9   2   4       37.74       33.59      7.52 o 
  -8   2   4     1059.00     1104.71     17.21 o 
  -7   2   4       18.52       15.54      3.70 o 
  -6   2   4       71.41       71.33      4.00 o 
  -5   2   4      777.26      801.66     11.56 o 
  -4   2   4     2011.40     2275.38     33.85 o 
  -3   2   4      153.41      176.90      9.51 o 
  -2   2   4     2386.08     2270.11     29.09 o 
  -1   2   4       10.75       14.00      5.49 o 
   0   2   4      650.34      587.82     20.81 o 
   1   2   4      820.61      840.91     17.07 o 
   2   2   4     8687.65     8383.01    132.46 o 
   3   2   4    51156.57    54963.18   1624.67 o 
   4   2   4       79.62       64.64     16.00 o 
   5   2   4      739.88      695.64     20.27 o 
   6   2   4      306.26      330.79      8.08 o 
   7   2   4       16.60       17.42      3.33 o 
   8   2   4        7.87        2.30      7.80 o 
   9   2   4      366.55      378.28     22.94 o 
  10   2   4       17.17       16.33      8.98 o 
  11   2   4      282.14      294.41      8.57 o 
  12   2   4       18.15       22.86      6.18 o 
  13   2   4      192.29      210.19     42.68 o 
 -12   3   4        0.26       -3.20     29.87 o 
 -11   3   4        7.74       11.74     14.94 o 
 -10   3   4       94.41       89.17      8.31 o 
  -9   3   4        4.40        5.14      5.85 o 
  -8   3   4       84.17      105.38     11.32 o 
  -7   3   4      133.41      143.17      4.79 o 
  -6   3   4        0.04       -3.53      3.53 o 
  -5   3   4        0.47        2.13      3.41 o 
  -4   3   4     1944.52     1973.57     20.07 o 
  -3   3   4       99.53       93.42      7.68 o 
  -2   3   4      289.55      296.21     11.98 o 
  -1   3   4     2584.95     2564.86     35.36 o 
   0   3   4     2345.18     2255.14     29.74 o 
   1   3   4     2665.60     2479.62     34.68 o 
   2   3   4      338.07      286.08     12.27 o 
   3   3   4       17.38       32.97      6.04 o 
   4   3   4    10652.53    10611.50    170.12 o 
   5   3   4     2699.10     2629.18     38.45 o 
   6   3   4     2298.76     2497.67     36.28 o 
   7   3   4     2238.81     2390.55     34.73 o 
   8   3   4     1243.46     1204.59     37.34 o 
   9   3   4     1153.06     1166.91     40.01 o 
  10   3   4      578.26      564.73     21.64 o 
  11   3   4      110.77      115.49      5.85 o 
  12   3   4       15.71       18.67      3.65 o 
  13   3   4       30.00       36.28     17.07 o 
 -11   4   4        9.74       28.09     13.94 o 
 -10   4   4       26.55       35.50     15.90 o 
  -9   4   4       40.06       32.30      6.72 o 
  -8   4   4       34.28       35.04      4.93 o 
  -7   4   4      657.56      639.86      8.91 o 
  -6   4   4     1302.87     1365.15     20.39 o 
  -5   4   4      364.73      330.74      9.43 o 
  -4   4   4      173.62      227.63      9.09 o 
  -3   4   4        0.09        0.60      4.63 o 
  -2   4   4     3046.23     2929.71     31.38 o 
  -1   4   4      132.01      196.57      8.02 o 
   0   4   4     1952.28     1990.04     47.48 o 
   1   4   4      624.15      626.03     16.54 o 
   2   4   4      519.90      485.63     20.81 o 
   3   4   4       22.50       30.24      6.79 o 
   4   4   4      208.57      198.48     11.20 o 
   5   4   4      119.66      129.07     25.07 o 
   6   4   4      513.74      494.31     13.99 o 
   7   4   4      158.08      206.17     24.54 o 
   8   4   4      374.31      392.67     23.47 o 
   9   4   4     1290.89     1323.02     32.01 o 
  10   4   4      690.43      709.60     19.43 o 
  11   4   4       36.49       15.35     13.99 o 
  12   4   4       94.50       85.20      6.23 o 
  13   4   4       12.99       15.94      6.05 o 
 -11   5   4       37.78       50.87     16.55 o 
 -10   5   4       34.93       30.41     14.33 o 
  -9   5   4        0.03       -3.60     13.72 o 
  -8   5   4        1.93       -0.45      4.47 o 
  -7   5   4      124.79      116.75      6.62 o 
  -6   5   4       57.35       41.62      6.27 o 
  -5   5   4       40.79       27.38      6.02 o 
  -4   5   4       28.08       27.33      6.78 o 
  -3   5   4        8.68        4.71      4.52 o 
  -2   5   4      160.36      164.65      6.01 o 
  -1   5   4    12830.83    12904.44    186.19 o 
   0   5   4      944.55      983.55     15.92 o 
   1   5   4     2660.85     2716.43     43.76 o 
   2   5   4     1214.65     1300.52     24.01 o 
   3   5   4       52.82       39.51      8.49 o 
   4   5   4       11.39       23.59      6.79 o 
   5   5   4       90.63       67.76      9.54 o 
   6   5   4        4.82        2.13      6.04 o 
   7   5   4      149.10      200.59     12.60 o 
   8   5   4       22.93       26.64      9.05 o 
   9   5   4     1011.17      930.38     29.87 o 
  10   5   4     1026.33     1017.18     61.35 o 
  11   5   4       28.52       27.53      7.43 o 
  12   5   4       42.70       43.49      5.60 o 
  13   5   4      101.89      120.27      7.44 o 
  14   5   4        1.77        1.19      6.12 o 
 -10   6   4      161.17      146.66     30.41 o 
  -9   6   4       91.60       83.04     16.21 o 
  -8   6   4        0.30        2.10      4.31 o 
  -7   6   4       35.00       30.84      5.33 o 
  -6   6   4        1.07        2.84      3.73 o 
  -5   6   4        5.31        6.11      7.17 o 
  -4   6   4      244.44      260.82      8.97 o 
  -3   6   4     1595.88     1628.57     29.47 o 
  -2   6   4       33.88       42.67      7.04 o 
  -1   6   4     6612.21     6265.55     82.60 o 
   0   6   4      409.96      397.12      9.82 o 
   1   6   4      267.17      315.99     11.32 o 
   2   6   4      176.46      183.00     11.74 o 
   3   6   4       76.87      101.90      9.05 o 
   4   6   4     5109.00     4765.53    103.49 o 
   5   6   4     1027.77      918.94     26.14 o 
   6   6   4     2550.15     2475.65     48.18 o 
   7   6   4      949.84      996.98     30.41 o 
   8   6   4     1121.97     1137.49     38.12 o 
   9   6   4      663.50      725.53     28.81 o 
  10   6   4      115.69      110.96     14.94 o 
  11   6   4       25.33       37.60      7.89 o 
  12   6   4        8.75       19.81     12.80 o 
  13   6   4        6.02        1.51      5.16 o 
  14   6   4        0.98       -4.42      8.54 o 
  -9   7   4       90.45       33.21     27.21 o 
  -8   7   4      378.84      373.46    186.72 o 
  -7   7   4       24.17       19.24      5.71 o 
  -6   7   4       68.68       63.82      7.81 o 
  -5   7   4        1.72        7.60      6.57 o 
  -4   7   4      270.92      294.28      8.91 o 
  -3   7   4      162.70      153.17      8.45 o 
  -2   7   4      181.64      185.24      9.68 o 
  -1   7   4      538.16      489.38     16.51 o 
   0   7   4     4391.29     4208.00     57.13 o 
   1   7   4       26.55       38.86      6.35 o 
   2   7   4      879.97      912.64     52.81 o 
   3   7   4        9.44        6.94     15.47 o 
   4   7   4      250.78      261.85     24.54 o 
   5   7   4     3080.36     2895.56     66.15 o 
   6   7   4      743.88      747.57     30.41 o 
   7   7   4      668.20      678.19     89.09 o 
   8   7   4      205.09      178.12     23.06 o 
   9   7   4      751.52      745.84     61.35 o 
  10   7   4      447.16      404.37     24.54 o 
  11   7   4       29.29       54.41     13.87 o 
  12   7   4      185.69      179.35     19.21 o 
  13   7   4        9.44       -9.54      9.54 o 
  14   7   4       93.59       66.74     11.53 o 
  15   7   4        8.67       13.95      9.46 o 
  -8   8   4       16.20        7.47     19.21 o 
  -7   8   4      274.29      274.21     29.87 o 
  -6   8   4        7.22       12.22      6.90 o 
  -5   8   4       10.78        8.18      6.98 o 
  -4   8   4      258.80      259.47     11.87 o 
  -3   8   4       22.61       27.33      5.48 o 
  -2   8   4      383.04      367.07     32.68 o 
  -1   8   4      867.43      789.11     20.32 o 
   0   8   4      339.43      352.40     15.41 o 
   1   8   4      283.69      288.80     10.63 o 
   2   8   4      539.88      544.66     13.81 o 
   3   8   4      459.33      447.30     21.48 o 
   4   8   4      964.21      896.69     28.81 o 
   5   8   4      184.09      326.26    117.90 o 
   6   8   4     1575.07     1538.07     35.69 o 
   7   8   4      247.95      228.14     18.22 o 
   8   8   4        8.41        7.72     17.16 o 
   9   8   4        0.42       18.14     11.62 o 
  10   8   4      220.81      189.92     36.28 o 
  11   8   4      271.56      264.60     23.47 o 
  12   8   4      527.54      543.08     30.94 o 
  13   8   4      145.48      151.09     12.03 o 
  14   8   4       15.95       17.36      7.90 o 
  15   8   4      122.57      115.67     11.24 o 
  -7   9   4        1.29        6.40     18.14 o 
  -6   9   4        0.21        4.80     13.87 o 
  -5   9   4      630.57      612.30     15.10 o 
  -4   9   4       45.21       46.07      9.39 o 
  -3   9   4       85.16       97.50     16.69 o 
  -2   9   4        6.09       11.27      5.71 o 
  -1   9   4      105.17      110.91      9.54 o 
   0   9   4      946.56      942.28     19.91 o 
   1   9   4      363.00      351.11     19.89 o 
   2   9   4      134.73      143.83     15.39 o 
   3   9   4       28.71       22.31      7.36 o 
   4   9   4       77.91       90.24     16.32 o 
   5   9   4      406.55      419.12     29.87 o 
   6   9   4       79.40       68.96     16.96 o 
   7   9   4        1.09       -5.07     10.48 o 
   8   9   4       56.86       51.76     14.49 o 
   9   9   4        3.53       -3.87     11.62 o 
  10   9   4      252.07      327.55     46.95 o 
  11   9   4      226.73      216.59     24.54 o 
  12   9   4      386.99      416.11     30.94 o 
  13   9   4      414.82      407.05     69.35 o 
  14   9   4       26.25       29.87     29.87 o 
  15   9   4        3.46       28.12     14.94 o 
  -6  10   4       40.44       67.22     39.48 o 
  -5  10   4        0.14       17.03     11.56 o 
  -4  10   4      661.57      619.66     34.01 o 
  -3  10   4        0.78       -1.66      5.64 o 
  -2  10   4       76.42       67.44      8.85 o 
  -1  10   4      499.32      471.22     13.00 o 
   0  10   4      114.47      125.51     14.24 o 
   1  10   4       32.18       27.07      8.73 o 
   2  10   4      279.13      300.81     12.39 o 
   3  10   4        4.44        2.95      8.74 o 
   4  10   4     1252.23     1309.48     25.98 o 
   5  10   4     3213.68     3150.30    228.33 o 
   6  10   4      468.29      464.76     22.30 o 
   7  10   4      708.22      631.73     88.02 o 
   8  10   4     1020.68      992.46     44.28 o 
   9  10   4       89.76       60.82     36.28 o 
  10  10   4       31.00       30.94     35.21 o 
  11  10   4      194.68      145.11     25.61 o 
  12  10   4      259.14      301.95     29.87 o 
  13  10   4       39.88       65.08     21.34 o 
  14  10   4       18.06       29.87     33.08 o 
  -5  11   4        8.37       26.67     20.27 o 
  -4  11   4        1.09       -4.78      6.80 o 
  -3  11   4       52.42       45.68      8.20 o 
  -2  11   4      113.52      126.82     15.05 o 
  -1  11   4       90.47       76.70     11.09 o 
   0  11   4      290.21      296.50     13.76 o 
   1  11   4        1.12        1.36      7.73 o 
   2  11   4      353.77      400.21     30.91 o 
   3  11   4      286.79      259.68     12.90 o 
   4  11   4      138.83      152.25     14.76 o 
   5  11   4        6.77       11.69      7.17 o 
   6  11   4       50.65       41.21     13.06 o 
   7  11   4      857.65      844.64     91.76 o 
   8  11   4      153.96      158.98     16.66 o 
   9  11   4      102.38       77.89     23.47 o 
  10  11   4        1.66       -3.20     18.14 o 
  11  11   4      155.99      193.12     28.81 o 
  12  11   4      115.36      153.64     26.67 o 
  13  11   4        0.69       -4.27     18.14 o 
  14  11   4        0.30        0.00     17.07 o 
  -4  12   4        6.13       -8.54     18.14 o 
  -3  12   4       13.30       15.73     10.09 o 
  -2  12   4       47.94       56.93      8.19 o 
  -1  12   4       20.56       15.96     10.34 o 
   0  12   4      644.89      662.74     22.22 o 
   1  12   4      768.79      757.27     33.01 o 
   2  12   4      279.53      293.62     13.16 o 
   3  12   4      246.56      239.72     12.22 o 
   4  12   4        0.10        3.91      7.59 o 
   5  12   4      251.71      274.74     17.73 o 
   6  12   4      475.41      455.20     14.68 o 
   7  12   4      149.64      151.39     17.60 o 
   8  12   4       27.21       37.34     22.41 o 
   9  12   4       86.12       53.35     23.47 o 
  10  12   4       46.54       36.28     22.41 o 
  11  12   4        0.32        0.00     18.14 o 
  12  12   4       28.83       36.28     23.47 o 
  13  12   4       57.14       66.15     25.61 o 
  14  12   4       51.34       81.09     45.88 o 
  -2  13   4        0.89       -8.03     10.05 o 
  -1  13   4       99.82       96.40     12.80 o 
   0  13   4        1.22        0.60      6.86 o 
   1  13   4      278.42      261.91     32.06 o 
   2  13   4      379.72      401.84     17.63 o 
   3  13   4      451.55      471.89     25.58 o 
   4  13   4        4.57        4.60      7.74 o 
   5  13   4      623.48      649.06     18.44 o 
   6  13   4       20.87       17.74     10.74 o 
   7  13   4       99.27       90.89     16.66 o 
   8  13   4      202.18      201.37     14.42 o 
   9  13   4       97.40      161.11     29.87 o 
  10  13   4        4.57       32.01     23.47 o 
  11  13   4      151.06      169.65     32.01 o 
  12  13   4        6.33        3.20     21.34 o 
  13  13   4       57.85      137.64     30.94 o 
   0  14   4        0.32       11.32     10.48 o 
   1  14   4        9.52      -11.20     14.40 o 
   2  14   4       20.05      -12.80     23.47 o 
   3  14   4        1.42       20.73     10.24 o 
   4  14   4       44.50       38.34     10.83 o 
   5  14   4       12.80        3.73     12.83 o 
   6  14   4       19.09       41.74     15.34 o 
   7  14   4        2.70       14.39      8.76 o 
   8  14   4      144.66      144.96     12.66 o 
   9  14   4       15.24       12.04     14.83 o 
  10  14   4       40.81       29.96     29.87 o 
  11  14   4       62.46       48.01     48.01 o 
  12  14   4       45.61       66.15     50.15 o 
   3  15   4        0.56       -2.29     12.80 o 
   4  15   4       12.28       30.44     11.45 o 
   5  15   4      164.73      139.90     20.37 o 
   6  15   4        1.77        3.16      9.44 o 
   7  15   4        1.89       12.25     10.28 o 
   8  15   4       46.69       18.38     14.59 o 
   9  15   4       32.28       24.24      9.91 o 
  10  15   4       58.98       50.15     28.81 o 
  -9 -13   5       19.37       12.78     14.01 o 
  -8 -13   5       22.69       21.08     15.47 o 
  -7 -13   5       18.83       -5.00     11.45 o 
  -6 -13   5        9.81       20.42     13.87 o 
  -5 -13   5        1.85        5.97     10.65 o 
  -4 -13   5        4.58       10.26     10.46 o 
  -3 -13   5        2.15       15.78     10.46 o 
  -2 -13   5       55.47       50.94     12.79 o 
 -11 -12   5      220.36      214.74     29.87 o 
 -10 -12   5      204.09      247.34     37.88 o 
  -9 -12   5      253.32      237.82     23.60 o 
  -8 -12   5        7.90       19.81     16.00 o 
  -7 -12   5        8.07      -16.20     16.39 o 
  -6 -12   5      116.42      126.94     20.49 o 
  -5 -12   5        4.70        2.91     13.82 o 
  -4 -12   5        7.77       11.45     17.57 o 
  -3 -12   5      390.06      395.24     18.15 o 
  -2 -12   5       16.06       27.95     11.77 o 
  -1 -12   5       11.01        3.45     14.01 o 
   0 -12   5      130.53      126.04     11.20 o 
   1 -12   5       33.26       21.60     13.58 o 
 -12 -11   5       44.08       55.84     15.00 o 
 -11 -11   5        0.96      -13.58     13.58 o 
 -10 -11   5      265.75      325.55     75.22 o 
  -9 -11   5       26.80       37.80     20.27 o 
  -8 -11   5        0.41      -15.63     15.63 o 
  -7 -11   5      320.00      303.88     24.59 o 
  -6 -11   5      162.24      179.63     15.59 o 
  -5 -11   5       11.08       -4.35     11.83 o 
  -4 -11   5      231.70      252.46     46.41 o 
  -3 -11   5       46.36       42.22     13.82 o 
  -2 -11   5       35.60       46.41      9.67 o 
  -1 -11   5        9.10       15.83     14.40 o 
   0 -11   5       15.72       13.51     10.00 o 
   1 -11   5       59.68       76.24      9.78 o 
   2 -11   5       16.81       16.97      7.27 o 
   3 -11   5       55.61       55.48     18.14 o 
 -13 -10   5        0.72       -1.88     12.24 o 
 -12 -10   5       29.29       27.12     13.02 o 
 -11 -10   5        0.01       -6.55     20.13 o 
 -10 -10   5      137.73      173.44     48.01 o 
  -9 -10   5        0.05       10.02     11.24 o 
  -8 -10   5       77.77       90.17     18.20 o 
  -7 -10   5       11.00        1.16     12.29 o 
  -6 -10   5      191.68      205.79     16.87 o 
  -5 -10   5       74.79       92.35     13.81 o 
  -4 -10   5       35.01       24.39     10.24 o 
  -3 -10   5      655.24      651.99     61.35 o 
  -2 -10   5       16.05       13.91     10.76 o 
  -1 -10   5      135.94      124.79     11.77 o 
   0 -10   5       41.26       42.07      8.94 o 
   1 -10   5      246.37      247.94      9.99 o 
   2 -10   5       92.17      118.46     22.14 o 
   3 -10   5        1.66       -4.64      4.64 o 
   4 -10   5       19.22       26.67     18.14 o 
 -14  -9   5        8.47       16.00     21.34 o 
 -13  -9   5       54.22       66.22     16.63 o 
 -12  -9   5      195.55      202.68     17.36 o 
 -11  -9   5       50.35       82.72     13.81 o 
 -10  -9   5      150.94      154.37     15.00 o 
  -9  -9   5        5.30        4.73     11.74 o 
  -8  -9   5       53.35       55.78     13.87 o 
  -7  -9   5        7.21        2.18     15.79 o 
  -6  -9   5       48.98       40.97     12.73 o 
  -5  -9   5      149.30      167.80     13.22 o 
  -4  -9   5       16.24       -0.73      7.90 o 
  -3  -9   5       85.88       65.97     10.92 o 
  -2  -9   5       40.39       19.57     10.76 o 
  -1  -9   5      553.87      533.03     21.48 o 
   0  -9   5      430.15      432.30     12.24 o 
   1  -9   5      262.40      289.57     15.44 o 
   2  -9   5      709.63      718.28     25.10 o 
   3  -9   5       15.43       12.71      5.30 o 
   4  -9   5      133.70      146.17     21.34 o 
   5  -9   5       62.08       67.22     20.27 o 
   6  -9   5        2.06      -12.80     32.01 o 
 -14  -8   5        7.81        3.44     17.07 o 
 -13  -8   5        8.12       28.48     39.48 o 
 -12  -8   5        4.10        6.32     13.82 o 
 -11  -8   5      184.34      232.24     62.42 o 
 -10  -8   5      329.05      338.62     23.06 o 
  -9  -8   5       11.03       28.06     11.02 o 
  -8  -8   5      207.61      236.46     15.12 o 
  -7  -8   5      611.55      570.96     33.61 o 
  -6  -8   5       97.35      102.34     15.63 o 
  -5  -8   5       68.62      119.54     19.21 o 
  -4  -8   5     1013.35      930.73     27.74 o 
  -3  -8   5      106.98      116.33     22.94 o 
  -2  -8   5        0.01        1.47      5.13 o 
  -1  -8   5      391.66      383.51     26.29 o 
   0  -8   5        0.03       -5.48      5.48 o 
   1  -8   5        2.93        4.78      4.52 o 
   2  -8   5        0.30        2.06      6.35 o 
   3  -8   5        9.50       10.88      4.74 o 
   4  -8   5        6.09        5.15      5.47 o 
   5  -8   5       65.79       46.95     30.94 o 
   6  -8   5       21.62       32.01     32.01 o 
   7  -8   5        0.31       12.80     18.14 o 
 -14  -7   5       11.40        4.48     11.77 o 
 -13  -7   5       75.12       87.93     38.41 o 
 -12  -7   5        5.17        5.33     17.60 o 
 -11  -7   5        0.42       -4.96     14.94 o 
 -10  -7   5      580.86      570.66     20.25 o 
  -9  -7   5      497.21      465.30     29.95 o 
  -8  -7   5      200.13      180.48     36.81 o 
  -7  -7   5       54.88       68.31     10.46 o 
  -6  -7   5      883.85      899.09     50.68 o 
  -5  -7   5      117.28      115.35     14.35 o 
  -4  -7   5      320.84      308.63     18.46 o 
  -3  -7   5     8925.85     8739.38    183.66 o 
  -2  -7   5       38.88       37.58      7.58 o 
  -1  -7   5     1599.26     1549.79     28.79 o 
   0  -7   5       38.01       32.87      6.34 o 
   1  -7   5       33.08       23.59      5.51 o 
   2  -7   5      952.22      948.35     18.23 o 
   3  -7   5       68.09       78.51      8.20 o 
   4  -7   5      627.60      608.27     27.89 o 
   5  -7   5       56.30       58.78      3.75 o 
   6  -7   5       29.22       48.01     18.14 o 
   7  -7   5        1.79       18.14     18.14 o 
   8  -7   5       17.04       11.74     19.21 o 
 -14  -6   5      170.18      143.26     13.58 o 
 -13  -6   5       58.66       57.32     20.27 o 
 -12  -6   5      175.83      112.47     29.32 o 
 -11  -6   5       67.82       51.58     12.27 o 
 -10  -6   5      623.16      594.29     24.35 o 
  -9  -6   5      217.27      211.54     38.94 o 
  -8  -6   5      266.86      246.47     17.07 o 
  -7  -6   5      412.72      381.97     19.21 o 
  -6  -6   5      159.49      178.18     13.87 o 
  -5  -6   5     1050.13     1004.00     27.74 o 
  -4  -6   5        3.33       12.80      9.60 o 
  -3  -6   5      266.34      248.60     14.94 o 
  -2  -6   5     1660.72     1693.61     38.94 o 
  -1  -6   5      389.86      386.10      8.03 o 
   0  -6   5      545.93      541.46     11.53 o 
   1  -6   5       36.24       35.09      4.66 o 
   2  -6   5      982.77      964.90     28.83 o 
   3  -6   5        1.49       -3.82      3.82 o 
   4  -6   5       16.49       22.28      4.99 o 
   5  -6   5      245.23      239.40     16.50 o 
   6  -6   5       43.05       54.41     18.14 o 
   7  -6   5       23.69       35.21     18.14 o 
   8  -6   5        6.36       21.34     19.21 o 
   9  -6   5        0.36       11.74     20.27 o 
 -14  -5   5       68.40       61.96      8.57 o 
 -13  -5   5      131.67      128.00     15.58 o 
 -12  -5   5       27.02       26.78      8.32 o 
 -11  -5   5      752.27      752.89     24.05 o 
 -10  -5   5      332.54      316.12      7.72 o 
  -9  -5   5        0.39        6.40      9.60 o 
  -8  -5   5     2039.67     1797.81     44.81 o 
  -7  -5   5      125.76      101.36     12.80 o 
  -6  -5   5      856.26      826.89     37.34 o 
  -5  -5   5      345.87      305.15     14.94 o 
  -4  -5   5     1981.63     1945.05     42.68 o 
  -3  -5   5      698.52      727.66     21.34 o 
  -2  -5   5     1404.13     1305.41     22.94 o 
  -1  -5   5     2514.15     2769.67     37.96 o 
   0  -5   5       86.27       82.35      6.94 o 
   1  -5   5     1510.43     1496.53     21.14 o 
   2  -5   5     2187.89     2160.72     32.04 o 
   3  -5   5      890.13      841.92     13.85 o 
   4  -5   5       40.84       33.91      5.01 o 
   5  -5   5        0.68        1.07      1.50 o 
   6  -5   5       48.68       55.48     17.07 o 
   7  -5   5        0.89        0.00     13.87 o 
   8  -5   5        6.85      -10.67     29.87 o 
   9  -5   5       40.36        2.13     18.14 o 
  10  -5   5        0.55      -17.07     21.34 o 
 -14  -4   5       62.92       81.96     10.01 o 
 -13  -4   5       96.16       84.33      9.08 o 
 -12  -4   5      130.64      131.16      8.09 o 
 -11  -4   5        8.05       19.02      6.50 o 
 -10  -4   5       33.15       30.38      9.60 o 
  -9  -4   5      586.66      575.19     13.87 o 
  -8  -4   5       42.83       38.82     35.74 o 
  -7  -4   5     1615.80     1553.48     52.28 o 
  -6  -4   5       58.30       88.56      9.60 o 
  -5  -4   5      389.37      415.04     14.94 o 
  -4  -4   5     2215.92     2141.37     42.68 o 
  -3  -4   5     5295.98     5291.01     62.91 o 
  -2  -4   5        2.79       11.74      2.86 o 
  -1  -4   5       17.39       24.60      4.27 o 
   0  -4   5        0.78       -4.19      4.52 o 
   1  -4   5      729.52      773.82     11.79 o 
   2  -4   5    11808.33    11703.23    200.29 o 
   3  -4   5     1661.81     1656.43     17.14 o 
   4  -4   5        0.12        0.40      3.87 o 
   5  -4   5      248.72      272.07     21.34 o 
   6  -4   5      389.16      449.19     27.74 o 
   7  -4   5        0.64        2.13     24.54 o 
   8  -4   5       17.78       23.47     17.07 o 
   9  -4   5       21.08       49.08     20.27 o 
  10  -4   5       57.40      106.70     44.81 o 
  11  -4   5       27.20       27.74     23.47 o 
 -14  -3   5      121.74      123.83     11.08 o 
 -13  -3   5       21.36       26.99      6.50 o 
 -12  -3   5        2.35        1.29      5.43 o 
 -11  -3   5      156.63      155.26      8.20 o 
 -10  -3   5       15.18        9.15      5.12 o 
  -9  -3   5      499.11      467.99     16.00 o 
  -8  -3   5      567.85      568.31     20.27 o 
  -7  -3   5     1528.80       52.28      5.33 o 
  -6  -3   5        0.03        2.13      6.40 o 
  -5  -3   5      209.95      210.19     11.74 o 
  -4  -3   5      614.24      602.83     17.07 o 
  -3  -3   5      417.16      374.61      9.81 o 
  -2  -3   5     7778.37     7751.99     90.30 o 
  -1  -3   5     2825.95     2964.64     37.32 o 
   0  -3   5     1121.03     1159.45     20.37 o 
   1  -3   5       95.02       97.78      5.12 o 
   2  -3   5      584.47      667.15     15.65 o 
   3  -3   5     3890.32     3800.78     52.51 o 
   4  -3   5        0.11        1.00      1.87 o 
   5  -3   5        0.66       10.67     11.74 o 
   6  -3   5      957.84     1005.07     38.41 o 
   7  -3   5        8.41        2.13     23.47 o 
   8  -3   5       44.66       50.15     18.14 o 
   9  -3   5      100.51      112.03     39.48 o 
  10  -3   5       57.20       49.08     22.41 o 
  11  -3   5        4.12       17.07     21.34 o 
 -14  -2   5        1.70        2.80      7.50 o 
 -13  -2   5       31.89       27.53      7.17 o 
 -12  -2   5        0.16       13.23      5.31 o 
 -11  -2   5       88.53       96.29     15.47 o 
 -10  -2   5      341.57      322.82     12.76 o 
  -9  -2   5      270.22      267.45      9.41 o 
  -8  -2   5     4226.55     4055.75     47.78 o 
  -7  -2   5     1527.16     1455.41     16.72 o 
  -6  -2   5       13.53       17.68      3.56 o 
  -5  -2   5      601.20      637.73      9.39 o 
  -4  -2   5       71.77       69.03      9.38 o 
  -3  -2   5     2111.29     2107.74     59.75 o 
  -2  -2   5     2392.29     2497.88     31.69 o 
  -1  -2   5       50.89       51.75      4.53 o 
   0  -2   5      430.37      440.46     12.27 o 
   1  -2   5      153.48      175.20     14.94 o 
   2  -2   5     4180.91     4157.85     70.65 o 
   3  -2   5     9275.01     9786.13    123.50 o 
   4  -2   5       72.20       80.78      4.86 o 
   5  -2   5        6.63       10.94      4.71 o 
   6  -2   5      235.50      234.73     20.27 o 
   7  -2   5      101.12       78.95     29.87 o 
   8  -2   5        0.07       12.80     14.94 o 
   9  -2   5       42.36       62.95     34.14 o 
  10  -2   5       22.57       60.82     21.34 o 
  11  -2   5       18.18       26.67     35.21 o 
  12  -2   5       11.65        8.54     20.27 o 
 -14  -1   5       26.19       43.75     26.67 o 
 -13  -1   5       24.86       22.85      7.45 o 
 -12  -1   5       14.83       11.84      6.18 o 
 -11  -1   5       13.57        5.18      7.68 o 
 -10  -1   5       11.44       17.57      9.60 o 
  -9  -1   5     1969.25     1855.92     23.96 o 
  -8  -1   5     1205.30     1201.83     17.42 o 
  -7  -1   5     6350.11     6547.78     72.96 o 
  -6  -1   5      140.02      158.07      5.01 o 
  -5  -1   5      591.35      635.42      9.19 o 
  -4  -1   5      191.60      219.58      5.08 o 
  -3  -1   5       74.12       59.25      3.89 o 
  -2  -1   5    10022.60     9999.02    155.42 o 
  -1  -1   5     3245.21     3251.62     40.74 o 
   0  -1   5        0.15       -2.05      4.52 o 
   1  -1   5       12.42       12.57      3.33 o 
   2  -1   5      255.04      256.79      6.94 o 
   3  -1   5        2.34        0.15      2.56 o 
   4  -1   5      918.84      974.03     14.36 o 
   5  -1   5      959.51      906.85     23.90 o 
   6  -1   5      150.61      184.58     18.14 o 
   7  -1   5     1315.85     1352.89     70.42 o 
   8  -1   5      108.91      140.84     20.27 o 
   9  -1   5       22.33       19.21     14.94 o 
  10  -1   5       28.82       51.21     19.21 o 
  11  -1   5       81.74      103.49     23.47 o 
  12  -1   5       78.39       85.36     41.61 o 
 -13   0   5       29.53       11.74     24.54 o 
 -12   0   5      309.90      339.16     10.74 o 
 -11   0   5       49.60       56.43      9.81 o 
 -10   0   5       68.17       74.25      6.32 o 
  -9   0   5        8.76       20.39      6.57 o 
  -8   0   5      409.91      420.09      9.02 o 
  -7   0   5        1.02        1.44      3.75 o 
  -6   0   5     1433.51     1428.72     16.94 o 
  -5   0   5      425.32      428.50      9.65 o 
  -4   0   5       25.08      102.22     11.02 o 
  -3   0   5      387.80      407.69      7.23 o 
  -2   0   5    21007.82    19406.96    377.96 o 
  -1   0   5     2916.31     2907.68     37.70 o 
   0   0   5      289.87      291.66     12.80 o 
   1   0   5        3.25        8.92      4.66 o 
   2   0   5      916.17      860.47     14.40 o 
   3   0   5        2.29        2.13      2.26 o 
   4   0   5      989.83      860.96     25.61 o 
   5   0   5     1772.33     1819.28     26.94 o 
   6   0   5       39.88       39.71      4.47 o 
   7   0   5       56.73       49.31     11.20 o 
   8   0   5       76.13       77.89     18.14 o 
   9   0   5       13.74        3.20     13.87 o 
  10   0   5       15.04        5.33     26.67 o 
  11   0   5       22.22       -2.13     16.00 o 
  12   0   5        0.07        9.60     18.14 o 
 -13   1   5        2.37        4.27     14.94 o 
 -12   1   5      133.28      129.32     15.64 o 
 -11   1   5      219.75      233.55      8.71 o 
 -10   1   5       66.72       53.81      7.91 o 
  -9   1   5       52.15       42.50     11.91 o 
  -8   1   5       16.07        7.24      4.44 o 
  -7   1   5       49.87       41.99      4.32 o 
  -6   1   5      350.53      319.47      6.82 o 
  -5   1   5      818.36      856.41     16.02 o 
  -4   1   5      310.53      402.21      9.53 o 
  -3   1   5       39.24       50.46      4.49 o 
  -2   1   5     5270.38     5229.44    160.58 o 
  -1   1   5    29089.98    27294.43    877.57 o 
   0   1   5     3185.01     3059.09     39.21 o 
   1   1   5      499.82      510.68     14.40 o 
   2   1   5      350.87      303.76      8.68 o 
   3   1   5     1006.39      930.13     26.14 o 
   4   1   5     2130.73     2164.40     26.05 o 
   5   1   5      271.10      268.66      9.60 o 
   6   1   5       64.44       59.75      3.02 o 
   7   1   5        6.26       10.47      2.22 o 
   8   1   5       48.54       33.84      5.02 o 
   9   1   5        0.07       -1.76      1.76 o 
  10   1   5      388.80      411.84     27.74 o 
  11   1   5       38.06       28.81     17.07 o 
  12   1   5      127.23      105.63     22.41 o 
  13   1   5      124.37      118.43     24.54 o 
 -12   2   5       50.23       38.41     18.14 o 
 -11   2   5      181.91      219.17     16.20 o 
 -10   2   5       20.38       11.56      8.00 o 
  -9   2   5       49.18       40.91      6.06 o 
  -8   2   5      229.98      239.84      8.01 o 
  -7   2   5     1575.45     1596.04     21.93 o 
  -6   2   5      255.94      291.70     10.01 o 
  -5   2   5      379.96      402.52      6.78 o 
  -4   2   5      707.47      958.32     31.23 o 
  -3   2   5      425.91      456.21     13.94 o 
  -2   2   5     2121.25     2173.23     22.56 o 
  -1   2   5      461.65      476.56     16.55 o 
   0   2   5      504.39      472.57     12.20 o 
   1   2   5      788.54      761.92     13.52 o 
   2   2   5       53.03       50.01      5.87 o 
   3   2   5      155.68      142.89     16.00 o 
   4   2   5     5345.87     5735.98     76.19 o 
   5   2   5     4222.33     4203.13     52.80 o 
   6   2   5      590.23      614.73     14.28 o 
   7   2   5      514.81      545.58     10.46 o 
   8   2   5       67.43       94.30     38.94 o 
   9   2   5        0.37        0.23      3.09 o 
  10   2   5      730.34      744.25     24.26 o 
  11   2   5        0.00       -2.21      4.26 o 
  12   2   5      129.41      130.17     22.41 o 
  13   2   5       79.99       54.41     20.27 o 
 -12   3   5       40.34       36.28     19.21 o 
 -11   3   5        0.26       -8.00     11.32 o 
 -10   3   5       13.80        3.63      6.94 o 
  -9   3   5      246.50      228.17     15.14 o 
  -8   3   5      207.58      192.91      6.54 o 
  -7   3   5      238.69      221.84      7.39 o 
  -6   3   5     5728.62     5621.18     68.07 o 
  -5   3   5      197.51      198.51      5.60 o 
  -4   3   5     2728.80     2921.75     38.63 o 
  -3   3   5        9.10       17.13      3.95 o 
  -2   3   5     2303.05     2375.55     26.29 o 
  -1   3   5     1781.04     1932.00     24.86 o 
   0   3   5      279.41      284.72      8.65 o 
   1   3   5      201.73      194.39      8.20 o 
   2   3   5     1983.30     2011.49     27.88 o 
   3   3   5      515.20      505.36     13.15 o 
   4   3   5     6478.12     6604.59     95.06 o 
   5   3   5        2.85       -2.13      4.53 o 
   6   3   5       65.13       60.62     10.67 o 
   7   3   5       83.73       77.26     13.87 o 
   8   3   5      251.11      270.39     13.19 o 
   9   3   5      112.55      109.80      9.60 o 
  10   3   5      313.73      321.28     32.54 o 
  11   3   5      382.37      401.39     17.05 o 
  12   3   5       20.30       22.42     12.83 o 
  13   3   5       51.44       67.22     19.21 o 
 -11   4   5       60.18       65.08     28.81 o 
 -10   4   5       20.96       21.82     12.43 o 
  -9   4   5      184.53      168.78      9.55 o 
  -8   4   5        8.05        8.47      5.40 o 
  -7   4   5      145.43      137.79     12.01 o 
  -6   4   5     1975.81     1943.72     42.20 o 
  -5   4   5     3514.09     3356.95     42.01 o 
  -4   4   5       35.84       37.11      4.49 o 
  -3   4   5        1.64        5.95      3.69 o 
  -2   4   5      105.74       99.48     10.12 o 
  -1   4   5     1053.45      977.42     30.41 o 
   0   4   5     7716.55     7352.30    109.40 o 
   1   4   5       37.57       34.11      6.38 o 
   2   4   5     1019.23      905.09     21.87 o 
   3   4   5       19.28       29.24      6.38 o 
   4   4   5     1036.71     1167.48     19.57 o 
   5   4   5     2213.15     2411.70     47.15 o 
   6   4   5      268.48      238.11     12.27 o 
   7   4   5       22.73       19.74      6.04 o 
   8   4   5     1919.95     1997.69     42.14 o 
   9   4   5      178.24      193.05     10.40 o 
  10   4   5     1103.97     1056.83     25.07 o 
  11   4   5      244.93      243.63     10.16 o 
  12   4   5        8.54       12.61      4.97 o 
  13   4   5       10.25        8.14      3.93 o 
 -11   5   5      114.03      104.90     57.62 o 
 -10   5   5        0.70       14.94     18.67 o 
  -9   5   5      174.14      190.60      6.78 o 
  -8   5   5      528.19      479.78     22.79 o 
  -7   5   5      724.55      737.52     15.43 o 
  -6   5   5     1267.90     1229.53     18.67 o 
  -5   5   5     1052.08     1025.32     26.65 o 
  -4   5   5      154.41      152.07      7.53 o 
  -3   5   5       66.85       77.51      6.54 o 
  -2   5   5      465.65      431.30      8.87 o 
  -1   5   5     3608.82     3674.96     45.73 o 
   0   5   5      224.97      214.93     11.45 o 
   1   5   5      780.09      751.18     21.87 o 
   2   5   5      138.23      156.61     15.47 o 
   3   5   5        5.61       -3.73      6.04 o 
   4   5   5       45.97       49.62      7.54 o 
   5   5   5      244.34      240.37     10.56 o 
   6   5   5     1829.32     1758.13     40.01 o 
   7   5   5       37.13       32.67      8.59 o 
   8   5   5       19.31       20.90     12.76 o 
   9   5   5      150.32      166.67     23.47 o 
  10   5   5      715.13      716.99     23.47 o 
  11   5   5       69.64       78.70      8.68 o 
  12   5   5        9.31        0.56      8.65 o 
  13   5   5        3.56       -0.99      5.35 o 
 -10   6   5      182.21      252.87     32.01 o 
  -9   6   5        0.61      -11.74     18.14 o 
  -8   6   5      678.29      652.73     16.40 o 
  -7   6   5      575.05      503.42     10.77 o 
  -6   6   5      975.55      986.71     14.71 o 
  -5   6   5      340.33      374.27     25.35 o 
  -4   6   5       14.93       15.57      5.35 o 
  -3   6   5      286.47      314.92     18.82 o 
  -2   6   5      451.75      430.37     11.32 o 
  -1   6   5     1808.20     1673.86     24.76 o 
   0   6   5     6908.38     6745.23     87.24 o 
   1   6   5     1118.71     1186.50     25.67 o 
   2   6   5       84.99       63.87     14.40 o 
   3   6   5     1055.26     1084.56     26.17 o 
   4   6   5      151.85      141.91     10.56 o 
   5   6   5     3937.66     3691.13    143.50 o 
   6   6   5     4669.89     4475.33     97.09 o 
   7   6   5      930.94      911.35     35.21 o 
   8   6   5       29.09       12.99     10.01 o 
   9   6   5       10.33       20.86     10.46 o 
  10   6   5       13.18       20.27     11.74 o 
  11   6   5       47.97       59.75     21.34 o 
  12   6   5        0.02        4.99      8.37 o 
  13   6   5       17.63        7.71      7.99 o 
  14   6   5        0.29        4.60      5.90 o 
  -9   7   5       76.48       76.82     41.61 o 
  -8   7   5        4.16       13.87     18.14 o 
  -7   7   5      140.99      132.61      9.23 o 
  -6   7   5       52.76       43.73      8.55 o 
  -5   7   5       25.42       33.16      8.31 o 
  -4   7   5        1.32       -5.43      6.41 o 
  -3   7   5        2.66        4.19      4.98 o 
  -2   7   5       56.77       51.07      7.82 o 
  -1   7   5      211.51      202.37      8.93 o 
   0   7   5      105.61      133.86     15.20 o 
   1   7   5     2939.63     3032.96     48.66 o 
   2   7   5     1641.57     1747.10     52.28 o 
   3   7   5     1135.57     1332.36     26.77 o 
   4   7   5     1543.87     1379.86     28.28 o 
   5   7   5      245.29      260.45     14.28 o 
   6   7   5     1558.74     1535.83     36.28 o 
   7   7   5     1370.12     1345.62     50.15 o 
   8   7   5      327.07      321.45     26.58 o 
   9   7   5       14.20        9.60     15.34 o 
  10   7   5      496.23      481.20     24.54 o 
  11   7   5        1.76        1.07     10.67 o 
  12   7   5      219.61      150.53     99.76 o 
  13   7   5       39.44       28.46     13.87 o 
  14   7   5        6.99       16.79      6.90 o 
  15   7   5      128.27      146.42     10.00 o 
  -8   8   5       56.85       78.95     23.47 o 
  -7   8   5       33.77       29.36      8.59 o 
  -6   8   5        1.77       -4.29      4.46 o 
  -5   8   5        2.26       -2.08      4.59 o 
  -4   8   5       14.89       12.30      5.26 o 
  -3   8   5      239.76      237.31     38.33 o 
  -2   8   5       11.90        9.48      6.61 o 
  -1   8   5      145.83      146.02     10.04 o 
   0   8   5     1960.84     1842.33     30.81 o 
   1   8   5      349.09      327.18     19.45 o 
   2   8   5        3.79       10.67      9.05 o 
   3   8   5       74.04       80.08     14.54 o 
   4   8   5      216.19      205.79     17.82 o 
   5   8   5       59.87       48.91     14.54 o 
   6   8   5     3400.91     3337.79    114.16 o 
   7   8   5      106.16      131.28     19.74 o 
   8   8   5      407.62      375.11     21.09 o 
   9   8   5        6.89       -2.13     21.34 o 
  10   8   5        0.21       -2.58     12.27 o 
  11   8   5      592.94      617.77     50.15 o 
  12   8   5      203.90      203.79     21.34 o 
  13   8   5       59.60        9.09     25.61 o 
  14   8   5        0.08      -24.54     24.54 o 
  15   8   5       17.25       13.57     10.24 o 
  -7   9   5       24.31       49.08     38.41 o 
  -6   9   5        0.47        5.62      5.43 o 
  -5   9   5        1.35        8.35      4.65 o 
  -4   9   5      760.07      778.29     21.74 o 
  -3   9   5       90.26       92.66      9.42 o 
  -2   9   5       14.71       17.28      6.41 o 
  -1   9   5      109.74      119.05     10.64 o 
   0   9   5      118.03      111.35     16.19 o 
   1   9   5     4062.00     3958.56     61.65 o 
   2   9   5      521.74      492.21     24.06 o 
   3   9   5     1101.78     1122.52     76.82 o 
   4   9   5      111.71      112.68     16.22 o 
   5   9   5      186.60      180.08     15.79 o 
   6   9   5       75.73       73.44     13.52 o 
   7   9   5      318.16      284.92     42.14 o 
   8   9   5       55.94       50.15     14.49 o 
   9   9   5      848.35      800.21     44.28 o 
  10   9   5      315.83      322.02     17.16 o 
  11   9   5      165.43      133.37     37.34 o 
  12   9   5      283.60      328.62     27.74 o 
  13   9   5       42.60       11.74     16.00 o 
  14   9   5        5.79       24.54     16.00 o 
  15   9   5       16.96       30.41      9.46 o 
  -6  10   5        0.84        1.07     17.07 o 
  -5  10   5       40.19       41.70      6.28 o 
  -4  10   5      266.21      276.79     26.55 o 
  -3  10   5       41.65       41.71      7.99 o 
  -2  10   5       14.15       19.43      6.44 o 
  -1  10   5       21.37       31.35      6.95 o 
   0  10   5       19.08       16.53      8.02 o 
   1  10   5       74.57       61.13      8.62 o 
   2  10   5      919.75      878.84     25.23 o 
   3  10   5      312.96      315.54     16.78 o 
   4  10   5     1308.98     1264.43     43.21 o 
   5  10   5      276.27      314.85     20.33 o 
   6  10   5     3252.88     3223.06     67.75 o 
   7  10   5      825.41      762.81     51.75 o 
   8  10   5       31.55       25.83     14.49 o 
   9  10   5       13.84        5.18     10.48 o 
  10  10   5       89.30       75.75     21.34 o 
  11  10   5      600.98      704.19     65.08 o 
  12  10   5       28.63        3.20     27.74 o 
  13  10   5        1.51       19.21     17.07 o 
  14  10   5       28.99       46.95     19.21 o 
  -5  11   5       35.23       55.48     22.41 o 
  -4  11   5      103.52      114.37      8.78 o 
  -3  11   5       73.84       65.85     10.49 o 
  -2  11   5        3.60        8.20      6.44 o 
  -1  11   5       31.03       40.78      7.61 o 
   0  11   5        0.00        4.79      7.60 o 
   1  11   5      351.32      366.98     18.09 o 
   2  11   5      312.38      316.38     14.97 o 
   3  11   5      119.01      120.33     18.05 o 
   4  11   5      182.15      186.90     18.90 o 
   5  11   5       20.74       14.94     13.36 o 
   6  11   5        6.44      -12.63     15.00 o 
   7  11   5      854.65      865.63     37.34 o 
   8  11   5      633.74      622.58     42.98 o 
   9  11   5       29.27       34.78     15.45 o 
  10  11   5       80.94       75.75     40.54 o 
  11  11   5      307.64      341.42     56.55 o 
  12  11   5       71.71      116.30     42.68 o 
  13  11   5       18.76        1.07     17.07 o 
  14  11   5        8.13       37.34     21.34 o 
  -4  12   5       65.49       55.27     10.40 o 
  -3  12   5      127.64      142.03     14.36 o 
  -2  12   5       35.89       52.65      8.19 o 
  -1  12   5       36.35       42.24     10.42 o 
   0  12   5       99.73       95.08     11.48 o 
   1  12   5       39.74       33.08      9.82 o 
   2  12   5     1269.66     1169.61     41.19 o 
   3  12   5       51.62       49.88     10.34 o 
   4  12   5        5.89       10.97     10.87 o 
   5  12   5      180.30      185.00     14.25 o 
   6  12   5      117.73      127.91     22.41 o 
   7  12   5       30.95       39.23     17.93 o 
   8  12   5      860.54      914.09     71.49 o 
   9  12   5      102.08      120.51     16.66 o 
  10  12   5       25.95       64.02     41.61 o 
  11  12   5        4.82       51.21     40.54 o 
  12  12   5      170.72      194.19     29.87 o 
  13  12   5       31.38       30.94     22.41 o 
  14  12   5       72.35       89.62     26.67 o 
  -2  13   5       44.96       31.07      9.53 o 
  -1  13   5       10.43       11.24     15.46 o 
   0  13   5      287.74      265.79     16.89 o 
   1  13   5       96.90       95.16     11.91 o 
   2  13   5      244.34      273.47     13.72 o 
   3  13   5       75.08       62.55     12.98 o 
   4  13   5       21.67       21.42     11.83 o 
   5  13   5       63.50       66.28     14.64 o 
   6  13   5      128.38      138.65     16.58 o 
   7  13   5       32.34       45.37     10.68 o 
   8  13   5       31.06       11.94     13.82 o 
   9  13   5      422.74      544.15     42.68 o 
  10  13   5       15.94       14.94     21.34 o 
  11  13   5      224.45      320.09     36.28 o 
  12  13   5       29.27       49.08     25.61 o 
  13  13   5        9.22       -6.40     22.41 o 
   0  14   5       20.48       29.43      9.13 o 
   1  14   5       10.39       12.95      9.82 o 
   2  14   5        6.89       34.21     23.40 o 
   3  14   5       38.59       43.30     10.89 o 
   4  14   5       29.43        3.56      9.83 o 
   5  14   5        1.15       -2.99     10.18 o 
   6  14   5       22.60       25.27      9.07 o 
   7  14   5      460.98      465.97     34.52 o 
   8  14   5       19.64       23.87      9.71 o 
   9  14   5        4.98      -17.55     19.21 o 
  10  14   5      101.51      150.44     33.08 o 
  11  14   5        0.19      -26.67     26.67 o 
  12  14   5        3.08       18.14     24.54 o 
   2  15   5       18.36        2.13     26.67 o 
   3  15   5       23.35       28.61     12.29 o 
   4  15   5      154.84      201.78     20.27 o 
   5  15   5        5.12       22.10     15.79 o 
   6  15   5        2.29       -6.94     10.16 o 
   7  15   5        0.64        5.30     13.87 o 
   8  15   5       35.40       20.86     15.63 o 
   9  15   5       53.68       43.26     11.40 o 
  10  15   5      112.71      126.62     25.07 o 
  -8 -13   6       10.18       -6.31     17.92 o 
  -7 -13   6        2.52        8.16     29.34 o 
  -6 -13   6       27.58       31.95     14.40 o 
  -5 -13   6       29.36       23.21     21.71 o 
  -4 -13   6      279.27      300.31    147.24 o 
  -3 -13   6       32.74       44.81     13.81 o 
 -10 -12   6       72.96       69.21     23.47 o 
  -9 -12   6       88.07      126.16     34.14 o 
  -8 -12   6      132.83      149.24     17.36 o 
  -7 -12   6       94.10      100.33     15.00 o 
  -6 -12   6      119.26       99.23     38.94 o 
  -5 -12   6       18.61       23.51     11.45 o 
  -4 -12   6        4.74        7.10     13.34 o 
  -3 -12   6        3.14        2.18     15.79 o 
  -2 -12   6       69.83       49.76     10.67 o 
  -1 -12   6       43.49       47.55     13.34 o 
   0 -12   6        1.39       10.23     11.20 o 
 -12 -11   6        6.63       24.32     14.01 o 
 -11 -11   6      101.71      135.93     18.36 o 
 -10 -11   6       44.17       40.38     16.75 o 
  -9 -11   6      572.15      564.39     43.53 o 
  -8 -11   6        2.31       -9.74     12.91 o 
  -7 -11   6      173.83      170.95     23.47 o 
  -6 -11   6        0.01       -2.02      9.67 o 
  -5 -11   6      645.18      684.77     24.05 o 
  -4 -11   6        6.09       -4.92      9.60 o 
  -3 -11   6      173.80      162.64     14.40 o 
  -2 -11   6      161.01      182.30     17.16 o 
  -1 -11   6       40.65       32.43      8.68 o 
   0 -11   6       61.46       75.36     12.29 o 
   1 -11   6      167.10      197.10     21.19 o 
   2 -11   6       54.65       45.14      7.37 o 
 -13 -10   6       23.44        0.00     21.34 o 
 -12 -10   6       21.22       35.44     24.67 o 
 -11 -10   6        6.48        6.66     11.63 o 
 -10 -10   6        0.95        6.75     14.40 o 
  -9 -10   6       30.50       16.87     15.89 o 
  -8 -10   6      252.56      256.80     21.87 o 
  -7 -10   6       11.25       19.55     11.24 o 
  -6 -10   6       11.78       14.13     10.46 o 
  -5 -10   6        0.54        6.94      9.46 o 
  -4 -10   6     1205.77     1285.49     72.02 o 
  -3 -10   6       82.14      115.45     25.61 o 
  -2 -10   6       96.98       93.53     14.10 o 
  -1 -10   6       45.55       57.93      8.68 o 
   0 -10   6      182.91      198.76     12.65 o 
   1 -10   6       25.33       32.69      7.96 o 
   2 -10   6      118.38      117.24      8.77 o 
   3 -10   6        0.12        3.20     13.87 o 
   4 -10   6        5.22       14.94     16.00 o 
 -13  -9   6        0.01        2.20     11.74 o 
 -12  -9   6       17.80       17.53     12.80 o 
 -11  -9   6       13.18       18.20     22.41 o 
 -10  -9   6       20.75       40.46     13.81 o 
  -9  -9   6      213.05      205.10     16.37 o 
  -8  -9   6      323.75      302.69     28.27 o 
  -7  -9   6      183.81      177.46     37.88 o 
  -6  -9   6       55.52       35.95     11.20 o 
  -5  -9   6      170.98      184.88     25.07 o 
  -4  -9   6      110.55      115.77     17.60 o 
  -3  -9   6      312.11      329.55     14.59 o 
  -2  -9   6       69.11       66.80     17.60 o 
  -1  -9   6      180.80      179.14      7.81 o 
   0  -9   6      121.33      120.42      7.76 o 
   1  -9   6      203.56      207.31     14.51 o 
   2  -9   6      241.37      220.98      8.58 o 
   3  -9   6       70.35       78.41     10.68 o 
   4  -9   6        0.15       -1.07     13.87 o 
   5  -9   6       60.65       58.68     20.27 o 
 -14  -8   6       94.21       99.43     14.80 o 
 -13  -8   6      153.86      132.68     20.76 o 
 -12  -8   6        7.58       18.99     12.85 o 
 -11  -8   6        4.83      -15.12     15.12 o 
 -10  -8   6        1.52       -0.49     17.07 o 
  -9  -8   6      929.76      915.19     31.68 o 
  -8  -8   6      370.01      389.76     30.73 o 
  -7  -8   6      157.95      153.26     13.58 o 
  -6  -8   6       91.76      142.43     12.56 o 
  -5  -8   6      175.18      153.85     14.57 o 
  -4  -8   6      830.22      818.92     28.27 o 
  -3  -8   6       17.69        9.26      7.90 o 
  -2  -8   6       57.30       69.02     13.75 o 
  -1  -8   6       10.02        6.80      5.88 o 
   0  -8   6       67.85       67.05      6.80 o 
   1  -8   6       92.18       83.81      9.42 o 
   2  -8   6      103.06      119.78     19.93 o 
   3  -8   6        2.05       -1.22      4.49 o 
   4  -8   6        9.58       14.69      4.59 o 
   5  -8   6      165.59      148.31     22.41 o 
   6  -8   6      159.97      237.93     26.67 o 
 -14  -7   6        9.50       39.09     26.67 o 
 -13  -7   6      113.99      117.27     16.56 o 
 -12  -7   6      109.70       67.37     22.94 o 
 -11  -7   6        8.12       -9.34     10.81 o 
 -10  -7   6       50.75       40.35     14.35 o 
  -9  -7   6       62.41       49.96     11.02 o 
  -8  -7   6     1944.58     1998.25     41.26 o 
  -7  -7   6      116.14      144.04     16.00 o 
  -6  -7   6       14.63        6.40     18.14 o 
  -5  -7   6       79.73      107.76     13.87 o 
  -4  -7   6       35.45       43.75      9.46 o 
  -3  -7   6        3.44        6.45      9.07 o 
  -2  -7   6       32.98       36.39      5.54 o 
  -1  -7   6      145.11      157.86      8.28 o 
   0  -7   6      110.36      125.73     10.60 o 
   1  -7   6      126.79      132.54      7.74 o 
   2  -7   6       32.83       25.42      5.15 o 
   3  -7   6      790.77      840.78     12.31 o 
   4  -7   6       37.82       23.19      3.75 o 
   5  -7   6      173.01      163.09     16.63 o 
   6  -7   6      115.50      125.90     38.41 o 
   7  -7   6      101.52      119.50     24.54 o 
   8  -7   6        7.75       24.54     21.34 o 
 -14  -6   6       66.58       50.41     11.79 o 
 -13  -6   6       14.38        9.84     10.00 o 
 -12  -6   6      337.23      368.76     20.81 o 
 -11  -6   6        4.81       11.07     11.79 o 
 -10  -6   6      103.34       92.98     11.24 o 
  -9  -6   6      153.48      165.38     16.00 o 
  -8  -6   6      284.34      299.81     19.21 o 
  -7  -6   6       18.48       -5.33      9.60 o 
  -6  -6   6      213.37      205.92     16.00 o 
  -5  -6   6      257.31      228.33     16.00 o 
  -4  -6   6      332.83      326.49     27.74 o 
  -3  -6   6      713.63      678.81     19.74 o 
  -2  -6   6      659.71      687.99     24.54 o 
  -1  -6   6        0.04       -0.19      4.10 o 
   0  -6   6       11.41       23.02      7.68 o 
   1  -6   6      695.37      708.13     17.53 o 
   2  -6   6     2985.41     3031.27     58.58 o 
   3  -6   6      164.68      176.13      8.63 o 
   4  -6   6        0.02       -0.31      3.37 o 
   5  -6   6       82.58       93.97      5.80 o 
   6  -6   6       33.29       25.61     28.81 o 
   7  -6   6        9.23       13.87     17.07 o 
   8  -6   6      174.30      280.61     30.94 o 
   9  -6   6        0.85       -3.20     33.08 o 
 -14  -5   6        1.50      -10.67     10.67 o 
 -13  -5   6      784.26      854.95     39.48 o 
 -12  -5   6        0.91       -9.23      9.23 o 
 -11  -5   6       83.62       89.62     13.87 o 
 -10  -5   6       23.03       21.34     10.67 o 
  -9  -5   6      631.73      626.30     24.54 o 
  -8  -5   6       18.92       21.34     11.74 o 
  -7  -5   6        0.50       -8.54     18.14 o 
  -6  -5   6        0.12       -7.47      9.60 o 
  -5  -5   6      105.53      122.70     11.74 o 
  -4  -5   6       23.66       33.08      9.60 o 
  -3  -5   6     5898.71     5979.44    138.70 o 
  -2  -5   6     1963.58     1911.72     38.41 o 
  -1  -5   6       82.72      116.07     10.00 o 
   0  -5   6     1334.45     1382.39     19.62 o 
   1  -5   6      135.00      117.30     21.87 o 
   2  -5   6      261.60      277.17     11.12 o 
   3  -5   6     3425.03     3408.47     43.86 o 
   4  -5   6      480.33      488.38     16.78 o 
   5  -5   6        9.80       10.53      1.90 o 
   6  -5   6       10.75        4.27     13.87 o 
   7  -5   6       66.70      114.16     21.34 o 
   8  -5   6        0.03       23.47     18.14 o 
   9  -5   6      229.43      310.48     33.08 o 
 -14  -4   6       10.30       31.48     17.07 o 
 -13  -4   6      268.29      249.42     23.54 o 
 -12  -4   6      345.60      366.15     19.74 o 
 -11  -4   6       67.74       67.22     11.74 o 
 -10  -4   6        0.09        3.20     16.00 o 
  -9  -4   6      115.95      104.56     12.80 o 
  -8  -4   6      613.21      630.57     24.54 o 
  -7  -4   6       29.70       23.47     10.67 o 
  -6  -4   6       29.40       35.21      9.60 o 
  -5  -4   6      414.64      399.04     16.00 o 
  -4  -4   6        1.52        9.60      7.47 o 
  -3  -4   6       10.31        3.47      3.73 o 
  -2  -4   6      196.24      232.55      6.90 o 
  -1  -4   6       13.51       16.43      3.55 o 
   0  -4   6       76.05       91.04      6.45 o 
   1  -4   6     1101.47     1083.96     18.68 o 
   2  -4   6      492.86      495.65     19.74 o 
   3  -4   6       59.90       51.62     12.80 o 
   4  -4   6     1955.98     1961.59     23.98 o 
   5  -4   6       21.07       21.09      2.95 o 
   6  -4   6       79.54       55.48     16.00 o 
   7  -4   6      116.66       90.69     20.27 o 
   8  -4   6       61.21       45.88     34.14 o 
   9  -4   6       37.81       60.82     21.34 o 
  10  -4   6        9.72        6.40     19.21 o 
 -14  -3   6        0.89        3.30      5.88 o 
 -13  -3   6       10.74        0.37      6.21 o 
 -12  -3   6      166.83      162.09      9.72 o 
 -11  -3   6        1.04        0.00      5.12 o 
 -10  -3   6       69.55       38.72     40.01 o 
  -9  -3   6       58.40       53.35     10.67 o 
  -8  -3   6     2119.37     2070.95     69.35 o 
  -7  -3   6       20.27       12.80      9.60 o 
  -6  -3   6      121.71      129.98      8.54 o 
  -5  -3   6      712.96      728.07     18.26 o 
  -4  -3   6     1947.95     2003.09     37.07 o 
  -3  -3   6     1289.70     1331.16     25.07 o 
  -2  -3   6     1441.87     1263.61     19.23 o 
  -1  -3   6     2448.61     2417.83     23.99 o 
   0  -3   6      755.34      932.76     13.46 o 
   1  -3   6      665.34      556.41      8.87 o 
   2  -3   6        3.81        4.80      5.28 o 
   3  -3   6      464.65      417.40     13.87 o 
   4  -3   6      462.61      451.36     22.94 o 
   5  -3   6       90.73       90.01      5.19 o 
   6  -3   6      231.79      235.80     21.34 o 
   7  -3   6       23.59       32.01     16.00 o 
   8  -3   6      511.80      654.04     59.75 o 
   9  -3   6       16.95       33.08     19.21 o 
  10  -3   6        5.53      -11.74     33.08 o 
  11  -3   6        1.30       20.27     21.34 o 
 -14  -2   6       85.64       61.87      8.05 o 
 -13  -2   6      183.27      193.39      9.20 o 
 -12  -2   6       61.22       55.56      8.30 o 
 -11  -2   6       29.30       29.53      8.37 o 
 -10  -2   6       70.81       83.98     11.74 o 
  -9  -2   6      730.38      671.95     11.36 o 
  -8  -2   6      322.95      305.90      9.46 o 
  -7  -2   6     2093.60     2191.68     27.81 o 
  -6  -2   6      372.00      372.84     12.96 o 
  -5  -2   6       11.46        8.54      3.27 o 
  -4  -2   6     1049.64     1073.59     12.54 o 
  -3  -2   6       52.44       50.69      6.04 o 
  -2  -2   6     9715.95    10055.26    179.25 o 
  -1  -2   6     9185.97     8599.02    130.49 o 
   0  -2   6      589.09      563.19     14.40 o 
   1  -2   6     2358.50     2366.16     41.61 o 
   2  -2   6      726.26      779.40     10.44 o 
   3  -2   6     6149.34     6485.00     73.85 o 
   4  -2   6        1.41       -1.49      2.71 o 
   5  -2   6       46.92       47.68      4.08 o 
   6  -2   6      262.78      313.68     39.48 o 
   7  -2   6      544.22      647.64     32.01 o 
   8  -2   6      306.78      364.90     26.67 o 
   9  -2   6      808.33      920.78     43.75 o 
  10  -2   6       36.49       60.82     21.34 o 
  11  -2   6       58.31       33.08     22.41 o 
  12  -2   6       29.41       28.81     23.47 o 
 -14  -1   6        6.41       -7.47     12.80 o 
 -13  -1   6       73.24       55.61      8.23 o 
 -12  -1   6       73.09       48.98     10.24 o 
 -11  -1   6      160.25      143.28      9.72 o 
 -10  -1   6      109.59      125.32      9.42 o 
  -9  -1   6      564.76      531.05     12.50 o 
  -8  -1   6       77.16       84.81      9.09 o 
  -7  -1   6     1571.14     1604.60     23.41 o 
  -6  -1   6      139.92      152.28      6.30 o 
  -5  -1   6     1040.35     1043.91     15.74 o 
  -4  -1   6     2763.52     3110.79     38.83 o 
  -3  -1   6       47.67       64.55      6.04 o 
  -2  -1   6       94.86      105.16      7.53 o 
  -1  -1   6      467.31      511.20     12.60 o 
   0  -1   6     3779.58     3582.23     49.22 o 
   1  -1   6       48.78       50.04      6.40 o 
   2  -1   6        0.13       -0.53      4.80 o 
   3  -1   6     3761.82     3765.45     43.74 o 
   4  -1   6       39.58       42.09      2.84 o 
   5  -1   6      192.26      197.08      3.73 o 
   6  -1   6       11.45        9.62      4.28 o 
   7  -1   6      238.97      252.87     22.41 o 
   8  -1   6       41.78       54.41     17.07 o 
   9  -1   6       69.45       85.36     19.21 o 
  10  -1   6       76.32       93.89     21.34 o 
  11  -1   6       43.36       41.61     36.28 o 
  12  -1   6        2.30       13.87     20.27 o 
 -13   0   6       13.32        6.40     13.87 o 
 -12   0   6        0.10       -5.15      8.65 o 
 -11   0   6       71.91       69.40     15.10 o 
 -10   0   6       16.21       10.46      5.80 o 
  -9   0   6      608.51      604.08     13.35 o 
  -8   0   6       13.87        7.26      5.38 o 
  -7   0   6      755.29      765.51     19.27 o 
  -6   0   6      175.83      172.10      8.73 o 
  -5   0   6     1172.16     1220.17     18.47 o 
  -4   0   6     2990.12     3433.25     46.57 o 
  -3   0   6       33.08       41.46      3.75 o 
  -2   0   6     2119.62     2183.11     66.68 o 
  -1   0   6      616.45      586.91     14.20 o 
   0   0   6       55.17       46.27      6.58 o 
   1   0   6       59.50       71.49      5.73 o 
   2   0   6      100.03       96.13      4.53 o 
   3   0   6      121.22      131.47      5.33 o 
   4   0   6     1531.41     1278.55     50.68 o 
   5   0   6        2.43        2.52      4.10 o 
   6   0   6      560.39      566.53     12.08 o 
   7   0   6      323.18      313.33      6.87 o 
   8   0   6       75.42       88.56     18.14 o 
   9   0   6        0.03       -3.20     24.54 o 
  10   0   6      150.68      240.06     25.61 o 
  11   0   6       49.23       60.82     20.27 o 
  12   0   6       20.61       36.28     36.28 o 
 -13   1   6       35.54       13.87     16.00 o 
 -12   1   6       45.85       35.82     10.48 o 
 -11   1   6        7.10        1.32      6.72 o 
 -10   1   6       66.60       65.82      7.11 o 
  -9   1   6        8.11        3.14      3.82 o 
  -8   1   6       31.62       32.63      4.58 o 
  -7   1   6        9.64        3.12      6.62 o 
  -6   1   6       19.39       24.73      5.71 o 
  -5   1   6     1476.41     1506.40     21.72 o 
  -4   1   6     2270.59     2508.56     29.12 o 
  -3   1   6      762.49      810.79     12.85 o 
  -2   1   6      131.96      147.52      6.79 o 
  -1   1   6     3782.05     3442.37     82.69 o 
   0   1   6     2407.68     2358.65     30.90 o 
   1   1   6      824.39      806.23     15.59 o 
   2   1   6      248.02      270.55     12.80 o 
   3   1   6      684.06      629.87      9.41 o 
   4   1   6     1742.31     1843.99     20.74 o 
   5   1   6    11481.98    11879.45    196.40 o 
   6   1   6        0.15       -3.47      8.00 o 
   7   1   6      769.07      796.16     16.30 o 
   8   1   6      147.54      173.23      4.27 o 
   9   1   6      520.29      474.27     38.85 o 
  10   1   6       66.23       66.15     19.21 o 
  11   1   6      386.65      445.99     32.01 o 
  12   1   6       20.30       48.01     20.27 o 
  13   1   6       37.98       40.54     21.34 o 
 -12   2   6        0.34       -6.94     10.56 o 
 -11   2   6      177.23      174.71      9.23 o 
 -10   2   6       38.15       30.82      8.02 o 
  -9   2   6        3.19        1.75      5.29 o 
  -8   2   6      188.50      180.87     10.48 o 
  -7   2   6       29.05       35.24      8.15 o 
  -6   2   6     1691.76     1684.98     23.19 o 
  -5   2   6     1778.92     1800.18     23.14 o 
  -4   2   6       30.05       34.19      5.04 o 
  -3   2   6      114.78      106.07      6.18 o 
  -2   2   6      693.88      728.82     19.57 o 
  -1   2   6     6522.19     6420.62     90.91 o 
   0   2   6     2172.80     2337.52     30.49 o 
   1   2   6      299.33      266.74      8.20 o 
   2   2   6       12.46        8.54      4.10 o 
   3   2   6      182.49      197.38      8.08 o 
   4   2   6     3692.70     3749.10     51.51 o 
   5   2   6    10622.70    11178.89    195.65 o 
   6   2   6      595.08      592.68     14.40 o 
   7   2   6        4.22       14.36      4.52 o 
   8   2   6      421.25      416.05     12.34 o 
   9   2   6       27.82       20.93      8.54 o 
  10   2   6      136.18      163.42      9.60 o 
  11   2   6       46.33       46.54      6.13 o 
  12   2   6      458.15      481.20     33.08 o 
  13   2   6       29.10       21.34     19.21 o 
 -12   3   6       14.48       10.67     17.07 o 
 -11   3   6        1.90        9.07     11.32 o 
 -10   3   6       13.88       11.73      4.54 o 
  -9   3   6      135.55      142.07     10.16 o 
  -8   3   6       12.03       15.18      4.74 o 
  -7   3   6      351.44      358.63     10.53 o 
  -6   3   6     2162.04     2199.31     30.59 o 
  -5   3   6     1302.26     1234.45     21.37 o 
  -4   3   6      204.32      199.50     19.37 o 
  -3   3   6      103.38      104.82      5.76 o 
  -2   3   6      937.03      957.53     12.61 o 
  -1   3   6      184.14      207.00     12.27 o 
   0   3   6    10728.14    10696.24    181.02 o 
   1   3   6     1126.79     1097.43     17.30 o 
   2   3   6     1204.88     1244.92     22.27 o 
   3   3   6      345.52      338.39      9.41 o 
   4   3   6     3494.95     3359.52     44.85 o 
   5   3   6       17.96       30.37      9.72 o 
   6   3   6      737.15      667.13     16.00 o 
   7   3   6       37.75       39.29      8.54 o 
   8   3   6        2.96        0.64      5.33 o 
   9   3   6      160.73      145.40      7.41 o 
  10   3   6     1160.76     1198.05     22.16 o 
  11   3   6        2.02        0.62      2.99 o 
  12   3   6        1.33        1.78      4.86 o 
  13   3   6       74.66       86.42     21.34 o 
 -11   4   6        3.19        8.54     17.07 o 
 -10   4   6      160.13      118.35     17.62 o 
  -9   4   6        3.10       13.46      5.02 o 
  -8   4   6      333.20      334.62      8.89 o 
  -7   4   6      754.34      721.78     34.33 o 
  -6   4   6        1.67        6.12      7.17 o 
  -5   4   6      970.69      956.76     25.08 o 
  -4   4   6      297.29      265.61     17.59 o 
  -3   4   6      300.96      320.70      8.72 o 
  -2   4   6     3046.90     2929.28     38.18 o 
  -1   4   6      104.29      109.87      7.14 o 
   0   4   6    15711.33    15423.89    286.69 o 
   1   4   6     4176.79     4043.08     63.01 o 
   2   4   6      409.25      413.48     40.54 o 
   3   4   6       34.30       50.98      8.49 o 
   4   4   6        1.62        7.61      5.62 o 
   5   4   6    14792.13    14914.30    279.13 o 
   6   4   6      377.87      399.73     13.99 o 
   7   4   6     2780.70     2673.64     39.23 o 
   8   4   6      566.48      602.01     24.01 o 
   9   4   6      496.14      498.33     11.68 o 
  10   4   6       10.90        9.21      6.45 o 
  11   4   6      373.50      376.67     18.14 o 
  12   4   6       13.18       12.22      8.69 o 
  13   4   6        3.22      -16.00     16.00 o 
 -11   5   6        3.80        5.33     18.14 o 
 -10   5   6       80.54       57.62     37.34 o 
  -9   5   6       72.15       55.26     13.63 o 
  -8   5   6       12.70       14.20      4.86 o 
  -7   5   6     1282.18     1352.72     20.98 o 
  -6   5   6       97.40       97.57      7.30 o 
  -5   5   6       35.51       53.28     14.07 o 
  -4   5   6        6.32        8.32      7.25 o 
  -3   5   6      869.30      821.45     14.41 o 
  -2   5   6        1.50        2.01      5.27 o 
  -1   5   6      109.35      107.64     11.04 o 
   0   5   6      667.82      557.80     17.60 o 
   1   5   6    18206.58    18475.48    373.07 o 
   2   5   6      534.51      609.55     14.70 o 
   3   5   6     1664.13     1773.95     28.64 o 
   4   5   6        8.08        4.39      6.38 o 
   5   5   6      603.27      569.48     15.09 o 
   6   5   6        2.27        1.07      6.38 o 
   7   5   6      393.80      384.61     24.54 o 
   8   5   6     1027.49     1012.38     24.86 o 
   9   5   6      478.18      501.05     13.52 o 
  10   5   6       52.02       54.43      7.14 o 
  11   5   6       30.27       15.51      9.72 o 
  12   5   6        6.80       17.02      7.27 o 
  13   5   6        1.06       -2.38      4.60 o 
 -10   6   6        5.60       -6.40     19.21 o 
  -9   6   6       59.94       30.94     20.27 o 
  -8   6   6        0.60        8.51      3.99 o 
  -7   6   6       47.99       51.61      6.27 o 
  -6   6   6      341.00      337.91     13.25 o 
  -5   6   6      152.88      151.84     12.91 o 
  -4   6   6        7.42       13.07      5.72 o 
  -3   6   6        0.02       -0.73      4.62 o 
  -2   6   6      400.94      436.95     12.06 o 
  -1   6   6        4.29       -5.78     10.41 o 
   0   6   6     7542.59     7349.36    118.42 o 
   1   6   6      464.51      440.25     16.86 o 
   2   6   6       25.48       46.18     21.87 o 
   3   6   6     2214.34     2231.98     36.54 o 
   4   6   6      172.18      207.32     14.40 o 
   5   6   6      116.12      127.66     12.31 o 
   6   6   6     3166.47     3145.40     63.48 o 
   7   6   6      121.71      177.45     21.87 o 
   8   6   6      162.02      170.59     14.54 o 
   9   6   6       39.24       41.66     17.60 o 
  10   6   6       55.64       70.75      8.20 o 
  11   6   6       31.10       26.67     18.14 o 
  12   6   6      234.38      273.57     28.27 o 
  13   6   6       16.91       -1.64     18.67 o 
  14   6   6      162.32      180.40     11.74 o 
  -9   7   6       38.46       13.87     20.27 o 
  -8   7   6       57.29       35.74     14.40 o 
  -7   7   6        0.33       10.65      7.86 o 
  -6   7   6      112.40       93.47      8.13 o 
  -5   7   6       36.36       31.92      5.53 o 
  -4   7   6     2327.01     2245.90     45.02 o 
  -3   7   6       12.74       15.04      6.86 o 
  -2   7   6      790.81      755.53     14.88 o 
  -1   7   6       17.04       22.15      7.02 o 
   0   7   6      209.72      202.42      9.39 o 
   1   7   6      446.41      469.52     17.07 o 
   2   7   6      208.51      238.22     13.87 o 
   3   7   6      678.90      743.55     20.37 o 
   4   7   6       31.38       32.48      9.41 o 
   5   7   6      173.01      164.00     17.07 o 
   6   7   6      215.24      211.72     13.94 o 
   7   7   6      504.56      509.93     18.82 o 
   8   7   6      504.67      518.94     18.06 o 
   9   7   6      758.05      743.53     38.41 o 
  10   7   6       15.39        6.36      9.85 o 
  11   7   6        9.00       10.67     11.74 o 
  12   7   6       35.65       33.08     12.80 o 
  13   7   6      289.89      299.08     17.13 o 
  14   7   6        2.77       13.87     10.67 o 
  15   7   6       15.25       14.21      9.23 o 
  -8   8   6       33.36       39.48     37.34 o 
  -7   8   6        4.69        2.35      5.43 o 
  -6   8   6        1.04        7.56      6.08 o 
  -5   8   6      268.24      295.21     11.04 o 
  -4   8   6      260.97      286.63     25.81 o 
  -3   8   6      976.19      943.86     32.10 o 
  -2   8   6       33.12       20.52      7.36 o 
  -1   8   6      847.05      840.84     20.85 o 
   0   8   6       55.88       78.09     12.87 o 
   1   8   6      169.70      187.23     10.95 o 
   2   8   6     2745.14     2678.38     99.23 o 
   3   8   6      295.57      313.46     20.31 o 
   4   8   6      589.99      620.74     24.98 o 
   5   8   6      218.56      178.07     14.70 o 
   6   8   6      443.67      488.48     26.67 o 
   7   8   6      977.96      832.99     30.73 o 
   8   8   6      197.24      206.78     18.03 o 
   9   8   6      863.09      872.51     24.30 o 
  10   8   6      420.15      455.92     28.86 o 
  11   8   6      318.99      291.28     39.48 o 
  12   8   6       22.05       23.47     13.87 o 
  13   8   6      170.67      195.49     20.81 o 
  14   8   6       34.83       23.47     23.47 o 
  15   8   6        0.34        5.01     13.87 o 
  -7   9   6       14.15        9.60     19.21 o 
  -6   9   6        1.96        3.63      5.02 o 
  -5   9   6      252.90      258.55     11.00 o 
  -4   9   6      168.29      174.92     10.42 o 
  -3   9   6      240.88      233.83      9.90 o 
  -2   9   6      698.87      706.81     17.23 o 
  -1   9   6       27.29       22.92     10.19 o 
   0   9   6      446.93      430.32     15.65 o 
   1   9   6       16.89       15.74      9.04 o 
   2   9   6      438.74      377.99     20.55 o 
   3   9   6       78.15       71.62     15.90 o 
   4   9   6      111.00      128.92     19.21 o 
   5   9   6      272.49      249.22     32.01 o 
   6   9   6      166.20      164.95     15.79 o 
   7   9   6       22.08       19.63     19.90 o 
   8   9   6      844.98      802.96     35.21 o 
   9   9   6       31.06       23.91     10.92 o 
  10   9   6      430.80      445.44     21.87 o 
  11   9   6      193.38      195.25     23.47 o 
  12   9   6      641.59      722.33     58.68 o 
  13   9   6        0.92       -2.13     13.87 o 
  14   9   6       13.47      -11.74     14.94 o 
  15   9   6        3.96       40.54     27.74 o 
  -6  10   6      110.97      137.64     26.67 o 
  -5  10   6       23.07       25.27     12.40 o 
  -4  10   6      377.82      408.08     17.84 o 
  -3  10   6        5.06        7.31      9.85 o 
  -2  10   6       11.05       21.70      9.09 o 
  -1  10   6       55.17       63.00      9.41 o 
   0  10   6      188.74      191.91     18.58 o 
   1  10   6      928.22      876.25     21.97 o 
   2  10   6     2208.18     2172.52     40.51 o 
   3  10   6      171.75      199.33     21.87 o 
   4  10   6       57.97       41.43     22.25 o 
   5  10   6      472.95      418.25     21.08 o 
   6  10   6      105.67       86.99     18.39 o 
   7  10   6        0.37      -12.45     21.87 o 
   8  10   6      472.32      450.02     33.61 o 
   9  10   6      157.79      196.42     32.01 o 
  10  10   6       26.34       39.61     11.53 o 
  11  10   6      245.50      260.34     27.74 o 
  12  10   6       43.90       91.76     21.34 o 
  13  10   6      186.96      228.33     44.81 o 
  14  10   6       72.66       69.35     20.27 o 
  -5  11   6       35.40       26.36     10.14 o 
  -4  11   6       16.28       14.97      8.20 o 
  -3  11   6      719.35      669.77     16.73 o 
  -2  11   6       76.09       70.87      8.45 o 
  -1  11   6       23.00       28.58      9.86 o 
   0  11   6      235.45      206.55     25.55 o 
   1  11   6      218.80      200.37     25.35 o 
   2  11   6      176.65      208.50     19.72 o 
   3  11   6     1808.72     1725.84     34.88 o 
   4  11   6       18.83       27.80      8.28 o 
   5  11   6       51.01       25.70     15.35 o 
   6  11   6      410.60      451.29     28.81 o 
   7  11   6      753.98      723.15     32.88 o 
   8  11   6        1.15      -25.07     25.07 o 
   9  11   6      511.81      528.49     73.62 o 
  10  11   6        0.85        1.45     10.48 o 
  11  11   6       75.98       98.16     23.47 o 
  12  11   6       74.17      106.70     24.54 o 
  13  11   6       41.48       26.67     35.21 o 
  14  11   6       15.15       14.94     18.14 o 
  -4  12   6        9.41        8.81     10.50 o 
  -3  12   6       62.49       72.67     11.55 o 
  -2  12   6      263.86      256.21     12.46 o 
  -1  12   6        3.92        2.08      6.98 o 
   0  12   6       12.40       10.24      8.59 o 
   1  12   6       38.26       35.05     11.80 o 
   2  12   6        0.73       -1.19     10.29 o 
   3  12   6        0.12       -3.82     10.45 o 
   4  12   6       12.71       14.01     10.85 o 
   5  12   6      205.24      215.14     15.25 o 
   6  12   6        1.44        4.12     15.18 o 
   7  12   6      337.73      321.45     36.28 o 
   8  12   6       66.96       62.95     18.39 o 
   9  12   6        0.57      -13.33     13.33 o 
  10  12   6        1.29        7.27     12.29 o 
  11  12   6        1.18      -16.00     20.27 o 
  12  12   6        2.30      -22.41     22.41 o 
  13  12   6       50.32       27.74     38.41 o 
  -2  13   6      107.31       97.38     10.19 o 
  -1  13   6      151.50      165.19     12.60 o 
   0  13   6       85.22       58.85     11.24 o 
   1  13   6      239.24      260.19     15.30 o 
   2  13   6       64.80       45.43     13.50 o 
   3  13   6      155.80      215.67     29.96 o 
   4  13   6        3.53        1.05      9.05 o 
   5  13   6       67.87       52.24     14.07 o 
   6  13   6      417.61      414.34     26.24 o 
   7  13   6      139.56      143.77     18.68 o 
   8  13   6      659.60      672.04     63.48 o 
   9  13   6        8.68       32.28     17.36 o 
  10  13   6       18.79        6.40     36.28 o 
  11  13   6        0.70       10.67     22.41 o 
  12  13   6       47.28       53.35     44.81 o 
  13  13   6       34.70       27.74     42.68 o 
   0  14   6        9.31        5.24     16.07 o 
   1  14   6        8.46       35.54     17.93 o 
   2  14   6      112.81      101.38     12.96 o 
   3  14   6        3.29       -1.01      9.82 o 
   4  14   6       98.16       82.59     12.18 o 
   5  14   6       13.29        8.08      9.66 o 
   6  14   6      123.23      104.35     14.16 o 
   7  14   6       21.39       32.63     12.46 o 
   8  14   6        5.62       -6.10      8.45 o 
   9  14   6        9.96      -25.61     25.61 o 
  10  14   6       34.71       38.41     45.88 o 
  11  14   6       10.98        6.40     40.54 o 
  12  14   6       57.27       22.41     44.81 o 
   2  15   6        0.96       26.77     12.43 o 
   3  15   6       39.81       35.93     10.51 o 
   4  15   6        7.37        7.30     13.12 o 
   5  15   6        4.06       12.24      9.68 o 
   6  15   6       57.08       58.10     11.18 o 
   7  15   6       94.61       70.20     24.19 o 
   8  15   6       25.44       49.34     12.31 o 
   9  15   6       78.34       58.27     28.81 o 
  10  15   6      149.34       61.93     75.75 o 
  -9 -12   7      302.71      295.06     95.49 o 
  -8 -12   7      153.44      147.43     18.36 o 
  -7 -12   7       27.09       35.38     13.81 o 
  -6 -12   7        4.87       -6.68     11.24 o 
  -5 -12   7        2.73      -10.46     12.85 o 
  -4 -12   7      259.93      303.25     20.27 o 
  -3 -12   7       81.30      126.23     28.27 o 
  -2 -12   7      133.12      126.33     17.43 o 
  -1 -12   7        7.41      -11.20     11.20 o 
 -11 -11   7      142.77      105.12     84.82 o 
 -10 -11   7       33.76       51.49     24.54 o 
  -9 -11   7        0.59       18.76     13.81 o 
  -8 -11   7      316.66      314.12     37.34 o 
  -7 -11   7      146.41      155.11     17.36 o 
  -6 -11   7        6.85       -0.30     11.89 o 
  -5 -11   7       85.33       97.00     13.22 o 
  -4 -11   7        6.59        1.97      9.46 o 
  -3 -11   7      102.34      111.92     12.80 o 
  -2 -11   7       11.58       36.87     14.94 o 
  -1 -11   7      184.31      188.47     51.75 o 
   0 -11   7       50.78       54.76     15.59 o 
   1 -11   7      101.09      109.30     14.20 o 
 -12 -10   7       86.99      119.27     18.36 o 
 -11 -10   7        1.68        8.41     12.80 o 
 -10 -10   7       95.81      119.32     16.58 o 
  -9 -10   7       10.81       19.16     13.81 o 
  -8 -10   7      306.49      302.01     73.09 o 
  -7 -10   7      137.37      166.43     46.41 o 
  -6 -10   7      104.94      100.40     14.89 o 
  -5 -10   7       70.96       81.13     12.24 o 
  -4 -10   7        0.61        1.28     14.40 o 
  -3 -10   7      175.79      173.69     15.73 o 
  -2 -10   7       71.05       70.77     10.46 o 
  -1 -10   7       60.98       22.73      8.73 o 
   0 -10   7       27.75       21.20      6.23 o 
   1 -10   7        5.80        8.04      5.65 o 
   2 -10   7       51.79       32.53     10.19 o 
   3 -10   7        1.15       10.67     14.94 o 
 -13  -9   7      123.39      134.87     18.15 o 
 -12  -9   7      384.46      417.06     73.09 o 
 -11  -9   7      186.38      235.65     18.93 o 
 -10  -9   7       60.94       38.77     16.66 o 
  -9  -9   7        0.00        1.68     15.47 o 
  -8  -9   7      278.55      273.79     17.92 o 
  -7  -9   7       38.34       47.36     12.03 o 
  -6  -9   7       22.20       29.87     18.67 o 
  -5  -9   7      549.17      551.70     52.28 o 
  -4  -9   7      125.49      110.11     13.34 o 
  -3  -9   7        4.10        1.58     20.27 o 
  -2  -9   7     1310.09     1258.69     28.46 o 
  -1  -9   7        1.53       -9.13      9.13 o 
   0  -9   7       18.08       21.85      5.61 o 
   1  -9   7       77.63       68.87      6.59 o 
   2  -9   7        8.35        2.33      5.58 o 
   3  -9   7       29.66       23.76      4.84 o 
   4  -9   7        0.02        9.60     14.94 o 
   5  -9   7       11.94        1.07     14.94 o 
 -13  -8   7        0.57       -5.29     13.68 o 
 -12  -8   7       20.38       -5.81     18.14 o 
 -11  -8   7       57.36       84.24     13.81 o 
 -10  -8   7      199.54      232.80     19.50 o 
  -9  -8   7       27.38       26.36     15.12 o 
  -8  -8   7       70.48       79.12     15.47 o 
  -7  -8   7      549.55      525.94     20.76 o 
  -6  -8   7      306.74      281.85     24.01 o 
  -5  -8   7      362.23      365.81     24.01 o 
  -4  -8   7       65.24       70.42     10.24 o 
  -3  -8   7      103.49      120.46     12.66 o 
  -2  -8   7      337.92      316.47     10.63 o 
  -1  -8   7      273.33      261.26      9.27 o 
   0  -8   7      298.92      293.21     15.39 o 
   1  -8   7       54.21       61.06      5.95 o 
   2  -8   7       83.16       70.82      6.01 o 
   3  -8   7       48.95       48.93      6.10 o 
   4  -8   7       25.53       25.18      4.55 o 
   5  -8   7        2.00       -4.27     14.94 o 
   6  -8   7       37.93       28.81     19.21 o 
 -13  -7   7      248.24      291.74     24.35 o 
 -12  -7   7       98.52      103.29     16.56 o 
 -11  -7   7       33.71       36.41     22.94 o 
 -10  -7   7      112.16      113.42     13.58 o 
  -9  -7   7       27.73       45.88     13.87 o 
  -8  -7   7       24.94       10.67     21.34 o 
  -7  -7   7      422.82      400.11     22.41 o 
  -6  -7   7        4.83       14.94     11.74 o 
  -5  -7   7      121.04      126.97     14.94 o 
  -4  -7   7       29.11       27.74     10.67 o 
  -3  -7   7     3386.94     3357.73     44.61 o 
  -2  -7   7        0.01       -0.81      3.83 o 
  -1  -7   7      227.75      248.30     15.02 o 
   0  -7   7       13.41       12.83      5.60 o 
   1  -7   7      180.88      192.68      8.45 o 
   2  -7   7        3.04        6.77      4.97 o 
   3  -7   7      184.02      176.87      9.25 o 
   4  -7   7        2.75       -2.33      4.23 o 
   5  -7   7        9.08       -7.47     14.94 o 
   6  -7   7       20.46       42.68     18.14 o 
   7  -7   7       59.07       34.14     35.21 o 
 -14  -6   7        3.45        5.91     10.48 o 
 -13  -6   7       14.11       13.05     11.02 o 
 -12  -6   7      785.71      843.34     52.28 o 
 -11  -6   7       35.52       29.26     10.24 o 
 -10  -6   7       55.01       53.35     13.87 o 
  -9  -6   7      130.91      144.04     16.00 o 
  -8  -6   7      109.34      125.90     16.00 o 
  -7  -6   7      618.71      619.90     25.61 o 
  -6  -6   7      676.33      659.38     41.61 o 
  -5  -6   7      199.38      160.04     25.61 o 
  -4  -6   7       11.91       24.54     18.14 o 
  -3  -6   7      235.37      241.62      8.13 o 
  -2  -6   7     7751.14     7618.88    124.06 o 
  -1  -6   7      348.82      353.04     14.40 o 
   0  -6   7      202.31      209.28     10.01 o 
   1  -6   7      469.38      482.01     10.62 o 
   2  -6   7      578.21      608.50     19.70 o 
   3  -6   7       78.76       58.55     13.80 o 
   4  -6   7      230.64      202.73      8.32 o 
   5  -6   7      552.05      517.30     15.47 o 
   6  -6   7       23.97       49.08     18.14 o 
   7  -6   7        8.13       -6.40     28.81 o 
   8  -6   7        4.69       13.87     19.21 o 
 -14  -5   7       66.28       47.26     14.80 o 
 -13  -5   7        5.52       22.75     10.48 o 
 -12  -5   7        4.32        3.33      9.23 o 
 -11  -5   7      107.30      107.76     16.00 o 
 -10  -5   7       34.25       34.14     12.80 o 
  -9  -5   7       96.32       87.49     13.87 o 
  -8  -5   7      387.21      339.29     34.14 o 
  -7  -5   7        2.13        0.00      9.60 o 
  -6  -5   7      126.78      129.10     13.87 o 
  -5  -5   7      174.05      174.98     13.87 o 
  -4  -5   7        5.64       -5.33      8.54 o 
  -3  -5   7       43.71       56.76      6.40 o 
  -2  -5   7      795.80      814.61     18.14 o 
  -1  -5   7     3899.26     3876.29     64.86 o 
   0  -5   7      124.54      116.04      8.23 o 
   1  -5   7        0.89       -2.05      5.87 o 
   2  -5   7     1368.25     1351.63     30.00 o 
   3  -5   7        0.46        1.11      6.80 o 
   4  -5   7      485.93      516.80     21.47 o 
   5  -5   7      105.40       95.42      4.67 o 
   6  -5   7      227.40      325.42     42.68 o 
   7  -5   7       28.07       33.08     18.14 o 
   8  -5   7        3.56        3.20     17.07 o 
   9  -5   7        7.73       -1.07     32.01 o 
 -14  -4   7        1.00      -14.94     29.34 o 
 -13  -4   7      184.48      202.99     19.74 o 
 -12  -4   7        8.05        9.60     11.74 o 
 -11  -4   7       17.75       14.94     19.21 o 
 -10  -4   7       92.75      110.96     13.87 o 
  -9  -4   7       37.49       26.67     10.67 o 
  -8  -4   7     1433.02     1438.25     39.48 o 
  -7  -4   7    13096.27    12726.60    359.56 o 
  -6  -4   7      573.16      565.48     22.41 o 
  -5  -4   7      127.29      103.49     11.74 o 
  -4  -4   7      377.59      425.71     27.74 o 
  -3  -4   7       48.04       30.25      6.40 o 
  -2  -4   7        0.98        5.33      5.33 o 
  -1  -4   7       19.19       10.18      4.10 o 
   0  -4   7       33.91       35.21      9.05 o 
   1  -4   7        8.36       17.86      8.46 o 
   2  -4   7      354.19      342.32     12.43 o 
   3  -4   7      855.22      843.30     17.60 o 
   4  -4   7      793.08      790.89     11.75 o 
   5  -4   7      219.32      202.94      5.78 o 
   6  -4   7        1.21       10.67     24.54 o 
   7  -4   7      208.75      235.80     24.54 o 
   8  -4   7       34.11       59.75     21.34 o 
   9  -4   7       47.75       46.95     21.34 o 
  10  -4   7        1.62        3.20     19.21 o 
 -14  -3   7       51.79       60.22     36.81 o 
 -13  -3   7       46.68       31.92      9.41 o 
 -12  -3   7      480.49      488.66     23.47 o 
 -11  -3   7       34.86       37.34     20.27 o 
 -10  -3   7       65.42       68.28     11.74 o 
  -9  -3   7      164.95      192.05     25.61 o 
  -8  -3   7       54.25       65.08     11.74 o 
  -7  -3   7     3259.46     3235.04     48.42 o 
  -6  -3   7     7127.50     7085.08    108.77 o 
  -5  -3   7      153.83      142.22      4.79 o 
  -4  -3   7      238.55      259.29      5.63 o 
  -3  -3   7        0.17       -3.62      8.65 o 
  -2  -3   7      446.30      422.52     10.56 o 
  -1  -3   7      343.96      363.18      9.41 o 
   0  -3   7     1327.02     1320.45     16.26 o 
   1  -3   7     1771.28     1828.34     36.06 o 
   2  -3   7      496.36      497.69     11.45 o 
   3  -3   7       17.21       13.51      4.77 o 
   4  -3   7        0.70        6.69      4.01 o 
   5  -3   7      534.92      524.94     29.67 o 
   6  -3   7        2.43      -14.94     14.94 o 
   7  -3   7        3.69       -5.33     13.87 o 
   8  -3   7      455.67      481.20     33.08 o 
   9  -3   7       21.82       13.87     18.14 o 
  10  -3   7       11.75       -6.40     18.14 o 
  11  -3   7        0.61       16.00     21.34 o 
 -14  -2   7        6.63        8.61      9.44 o 
 -13  -2   7      188.45      205.92     16.00 o 
 -12  -2   7       50.94       48.01     21.34 o 
 -11  -2   7      166.46      197.39     16.00 o 
 -10  -2   7       39.46       46.95     10.67 o 
  -9  -2   7      305.76      310.13     15.47 o 
  -8  -2   7      532.79      524.00     15.34 o 
  -7  -2   7       68.24       70.64      7.09 o 
  -6  -2   7      688.18      726.05     10.54 o 
  -5  -2   7     1949.41     1996.10     46.82 o 
  -4  -2   7       30.42       51.02      7.09 o 
  -3  -2   7     1201.40     1252.21     27.21 o 
  -2  -2   7     1322.86     1297.70     41.08 o 
  -1  -2   7     4680.14     4862.17     91.76 o 
   0  -2   7      131.07      140.35      6.79 o 
   1  -2   7      163.42      155.09     10.16 o 
   2  -2   7       31.30       27.74      5.33 o 
   3  -2   7      835.98      886.99     15.26 o 
   4  -2   7       18.65       23.78      4.49 o 
   5  -2   7      191.30      209.17      6.07 o 
   6  -2   7       68.80       70.19      3.73 o 
   7  -2   7      583.03      673.25     33.08 o 
   8  -2   7       47.01       66.15     33.08 o 
   9  -2   7       92.01      121.63     23.47 o 
  10  -2   7       55.93       77.89     39.48 o 
  11  -2   7        8.46        2.13     18.14 o 
 -13  -1   7        0.41       20.27     17.07 o 
 -12  -1   7        6.26       -8.54      9.60 o 
 -11  -1   7     1089.45     1068.02     32.01 o 
 -10  -1   7      178.95      211.41     17.60 o 
  -9  -1   7      553.49      528.47     16.58 o 
  -8  -1   7       35.86       35.96      7.38 o 
  -7  -1   7     1495.68     1516.61     29.56 o 
  -6  -1   7     1172.57     1162.18     26.22 o 
  -5  -1   7      257.24      253.45      7.68 o 
  -4  -1   7        3.69        2.41      3.21 o 
  -3  -1   7      935.09      936.32     18.90 o 
  -2  -1   7      316.65      331.74      9.41 o 
  -1  -1   7     7481.43     7159.19    121.83 o 
   0  -1   7     4190.50     4075.83     65.62 o 
   1  -1   7     1045.58     1028.96     21.34 o 
   2  -1   7      165.46      185.97      8.54 o 
   3  -1   7     2125.10     1994.46     25.07 o 
   4  -1   7      753.01      738.79     11.02 o 
   5  -1   7     3372.80     3292.21     77.36 o 
   6  -1   7       57.06       52.19      5.05 o 
   7  -1   7      342.03      355.29     25.61 o 
   8  -1   7       71.56       86.42     33.08 o 
   9  -1   7       97.90      148.31     22.41 o 
  10  -1   7       40.11       77.89     22.41 o 
  11  -1   7       52.60       89.62     23.47 o 
  12  -1   7       51.93       55.48     24.54 o 
 -13   0   7       30.77       24.54      9.60 o 
 -12   0   7        9.21        9.60     14.94 o 
 -11   0   7      166.06      161.53     13.87 o 
 -10   0   7      192.46      188.27     15.47 o 
  -9   0   7        0.05        2.71      5.21 o 
  -8   0   7      861.13      862.11     14.57 o 
  -7   0   7       25.96       27.24      5.11 o 
  -6   0   7     1858.82     1842.85     28.03 o 
  -5   0   7      487.86      441.64     16.36 o 
  -4   0   7      151.92      200.87     11.89 o 
  -3   0   7       27.67       26.56      6.94 o 
  -2   0   7      226.23      260.42      8.65 o 
  -1   0   7     1696.24     1730.58     27.69 o 
   0   0   7      493.11      495.90     10.48 o 
   1   0   7       28.78       43.75      6.30 o 
   2   0   7     1557.65     1515.03     40.01 o 
   3   0   7      972.25     1023.99     15.18 o 
   4   0   7      583.78      724.90      9.72 o 
   5   0   7       11.00       18.20      6.94 o 
   6   0   7     1397.71     1341.63     15.98 o 
   7   0   7       10.68        6.43      4.02 o 
   8   0   7       45.47       27.74     27.74 o 
   9   0   7       72.85       75.75     19.21 o 
  10   0   7        2.25        1.07     14.94 o 
  11   0   7      148.59      199.52     46.95 o 
  12   0   7        3.74       -5.33     18.14 o 
  13   0   7       43.45       49.08     24.54 o 
 -12   1   7        2.12        3.59     10.67 o 
 -11   1   7        6.88       19.98     12.60 o 
 -10   1   7       24.11       14.98     10.07 o 
  -9   1   7        7.94       11.73      6.08 o 
  -8   1   7       14.26       10.41      6.35 o 
  -7   1   7      290.79      263.67     10.36 o 
  -6   1   7      460.38      450.55      9.82 o 
  -5   1   7     1887.57     1875.90     25.89 o 
  -4   1   7        2.01        9.43      4.07 o 
  -3   1   7      771.71      647.85     13.19 o 
  -2   1   7       22.43       13.87      6.45 o 
  -1   1   7     3118.07     3156.45     56.01 o 
   0   1   7     2567.76     2529.33     38.07 o 
   1   1   7      291.18      302.46      9.44 o 
   2   1   7        7.48       11.83      4.10 o 
   3   1   7     1761.41     1712.28     21.49 o 
   4   1   7       20.38       20.78      3.77 o 
   5   1   7      355.64      353.04      8.49 o 
   6   1   7        1.94        4.39      3.33 o 
   7   1   7       95.19      102.28      8.54 o 
   8   1   7        0.88        4.28      4.04 o 
   9   1   7       66.63       70.96      7.47 o 
  10   1   7      221.63      232.60     25.61 o 
  11   1   7        2.35       -9.60     17.07 o 
  12   1   7       17.74        0.00     17.07 o 
  13   1   7        5.31       17.07     20.27 o 
 -12   2   7        0.46      -13.87     14.94 o 
 -11   2   7      241.72      257.16     15.79 o 
 -10   2   7       70.08       98.71     12.19 o 
  -9   2   7       39.62       32.91      5.45 o 
  -8   2   7      248.32      246.23     12.88 o 
  -7   2   7      559.41      545.38     16.06 o 
  -6   2   7       52.70       50.03      5.61 o 
  -5   2   7     4521.96     4462.84     54.16 o 
  -4   2   7      366.32      354.23      8.40 o 
  -3   2   7        0.26       -4.07      4.07 o 
  -2   2   7      654.26      743.18     20.27 o 
  -1   2   7      157.23      163.86      7.54 o 
   0   2   7      481.37      399.03     12.20 o 
   1   2   7    15355.85    15102.17    272.69 o 
   2   2   7      175.22      189.88     17.60 o 
   3   2   7      599.44      559.11     10.48 o 
   4   2   7      421.83      459.79     14.58 o 
   5   2   7     4720.68     4761.25     68.96 o 
   6   2   7      148.85      144.20     13.34 o 
   7   2   7       11.27       12.14      3.96 o 
   8   2   7      148.06      121.50     13.87 o 
   9   2   7      458.18      490.63     23.43 o 
  10   2   7        0.02        1.32      5.33 o 
  11   2   7      635.50      596.00     52.91 o 
  12   2   7        8.51       42.68     20.27 o 
  13   2   7       35.61       22.41     20.27 o 
 -12   3   7       48.27       56.55     19.21 o 
 -11   3   7       76.30       67.46     21.34 o 
 -10   3   7      257.29      268.42     12.72 o 
  -9   3   7        8.77        4.69      5.52 o 
  -8   3   7       35.53       39.31      6.75 o 
  -7   3   7      642.01      610.77     13.72 o 
  -6   3   7      614.65      597.81     11.72 o 
  -5   3   7      469.99      466.78     10.87 o 
  -4   3   7     1192.15     1162.47     26.02 o 
  -3   3   7        3.86       -1.79      4.42 o 
  -2   3   7      912.45     1003.80     19.93 o 
  -1   3   7      723.38      743.25     16.37 o 
   0   3   7      255.93      281.48     13.87 o 
   1   3   7     5138.49     5133.41     78.53 o 
   2   3   7     3371.70     3276.81     44.09 o 
   3   3   7      847.77      897.28     31.48 o 
   4   3   7      619.70      599.73     17.07 o 
   5   3   7     1870.76     1914.87     33.61 o 
   6   3   7       29.36       35.93      5.87 o 
   7   3   7       20.92       22.53      5.12 o 
   8   3   7      868.49      879.73     16.47 o 
   9   3   7       48.78       44.02      5.62 o 
  10   3   7      242.67      253.32      8.02 o 
  11   3   7      193.11      220.04     11.35 o 
  12   3   7       20.94       12.35      9.07 o 
  13   3   7       11.02       26.67     18.14 o 
 -11   4   7       18.40       18.14     18.14 o 
 -10   4   7        1.56       -0.60      4.97 o 
  -9   4   7      195.65      184.77     12.78 o 
  -8   4   7       34.27       30.51      8.68 o 
  -7   4   7      392.06      372.34      9.86 o 
  -6   4   7      195.76      207.80     10.14 o 
  -5   4   7     6678.19     6557.08    118.10 o 
  -4   4   7       46.75       45.01      6.00 o 
  -3   4   7       99.25       93.61     15.66 o 
  -2   4   7      356.13      379.15      9.08 o 
  -1   4   7      156.58      158.31     25.07 o 
   0   4   7     1535.70     1568.45     24.44 o 
   1   4   7      176.72      163.69      8.96 o 
   2   4   7     1036.11     1021.71     18.06 o 
   3   4   7      120.64      146.16     25.07 o 
   4   4   7       71.64       76.91      7.43 o 
   5   4   7      422.43      461.42     15.79 o 
   6   4   7    13701.52    13524.09    279.14 o 
   7   4   7      373.94      384.99     11.68 o 
   8   4   7       40.68       33.60      7.53 o 
   9   4   7       28.99       40.78      7.41 o 
  10   4   7        4.25        4.80      4.53 o 
  11   4   7       62.09       65.39      6.94 o 
  12   4   7       39.01       26.63      6.40 o 
  13   4   7       99.72      116.30     22.41 o 
 -10   5   7        0.47       11.74     18.14 o 
  -9   5   7      117.74      128.52     11.20 o 
  -8   5   7       29.65       33.97      6.75 o 
  -7   5   7       21.53       13.89      7.05 o 
  -6   5   7      139.01      121.94     11.39 o 
  -5   5   7      308.51      347.55     15.53 o 
  -4   5   7      574.94      531.69     16.43 o 
  -3   5   7     1154.43     1138.68     22.59 o 
  -2   5   7       14.73       17.95      5.16 o 
  -1   5   7       45.07       74.66     18.67 o 
   0   5   7     1740.53     1732.05     47.48 o 
   1   5   7    10248.73    10239.70    209.66 o 
   2   5   7     4044.86     4004.78     59.54 o 
   3   5   7     1667.69     1867.44     35.07 o 
   4   5   7      151.91      192.74     10.16 o 
   5   5   7     2214.54     2164.63     64.02 o 
   6   5   7      422.62      437.51     14.70 o 
   7   5   7     2876.16     2830.31     74.69 o 
   8   5   7      201.27      173.30     22.41 o 
   9   5   7      175.12      183.61      9.81 o 
  10   5   7      153.44      151.35     10.16 o 
  11   5   7      253.87      249.67     13.87 o 
  12   5   7        4.17        6.12      7.47 o 
  13   5   7      230.41      260.35     11.45 o 
 -10   6   7       19.26       33.08     20.27 o 
  -9   6   7        2.63        9.14     14.40 o 
  -8   6   7       80.66       64.62     10.45 o 
  -7   6   7      238.01      227.67      8.16 o 
  -6   6   7       26.68       16.77      5.60 o 
  -5   6   7       40.76       43.40      9.13 o 
  -4   6   7        6.82       13.15      6.69 o 
  -3   6   7       81.31       85.67      7.87 o 
  -2   6   7        0.26        2.01      9.39 o 
  -1   6   7     1044.58     1062.19     19.74 o 
   0   6   7       10.23       14.26      7.14 o 
   1   6   7      738.92      750.06     29.31 o 
   2   6   7      834.04      713.11     22.10 o 
   3   6   7       12.47       22.51      9.07 o 
   4   6   7       84.29      117.56     16.00 o 
   5   6   7       37.10       41.84     10.50 o 
   6   6   7      146.32      151.40     20.74 o 
   7   6   7     1534.45     1551.78     36.31 o 
   8   6   7      514.16      462.62     19.87 o 
   9   6   7      151.54      162.02     10.92 o 
  10   6   7        1.02        3.90      7.53 o 
  11   6   7        0.11        1.07      6.04 o 
  12   6   7       56.90       48.07     22.41 o 
  13   6   7       28.81       43.29     21.34 o 
  14   6   7        0.11        5.67      6.94 o 
  -9   7   7      145.71      140.84     26.67 o 
  -8   7   7       10.37       10.07      6.45 o 
  -7   7   7      156.03      151.90      8.94 o 
  -6   7   7       35.84       25.43      9.02 o 
  -5   7   7       16.70       10.33      5.21 o 
  -4   7   7      876.13      902.10     19.47 o 
  -3   7   7      584.00      576.06     13.95 o 
  -2   7   7      166.44      205.29     19.72 o 
  -1   7   7       50.14       51.89      7.06 o 
   0   7   7      247.40      255.77     20.27 o 
   1   7   7        4.36        5.33     10.67 o 
   2   7   7     5681.45     5366.34    112.56 o 
   3   7   7      237.54      236.17     17.13 o 
   4   7   7      266.29      292.81     17.82 o 
   5   7   7       52.54       78.93     13.86 o 
   6   7   7     1615.89     1544.91     50.68 o 
   7   7   7      724.98      673.53     21.08 o 
   8   7   7      129.35      102.93     11.68 o 
   9   7   7       21.28       35.08      9.41 o 
  10   7   7      354.87      327.43     14.94 o 
  11   7   7       52.70       62.86      9.41 o 
  12   7   7       87.63       96.03     24.54 o 
  13   7   7       11.38        8.89      7.89 o 
  14   7   7       92.65       76.82     13.87 o 
  -8   8   7       41.26       29.87     21.34 o 
  -7   8   7        0.01       -4.90      4.91 o 
  -6   8   7       17.49       29.99     10.92 o 
  -5   8   7        0.19       -3.48      5.26 o 
  -4   8   7        4.16        1.36      6.08 o 
  -3   8   7     1907.61     1884.82     92.43 o 
  -2   8   7        0.00       13.59      9.31 o 
  -1   8   7        4.48        6.63      9.23 o 
   0   8   7        0.02       -0.21      8.73 o 
   1   8   7      223.48      206.11     16.96 o 
   2   8   7     1112.80     1030.61     42.68 o 
   3   8   7     2932.09     2904.00    106.16 o 
   4   8   7       36.90       37.76     13.86 o 
   5   8   7      500.37      519.58     20.74 o 
   6   8   7      604.56      602.02     26.63 o 
   7   8   7     3250.79     3088.20     86.96 o 
   8   8   7      299.08      311.16     20.57 o 
   9   8   7      309.55      307.79     36.28 o 
  10   8   7       21.42       29.87     11.45 o 
  11   8   7      450.68      424.46     20.57 o 
  12   8   7       82.70       70.42     16.00 o 
  13   8   7      235.84      211.26     19.21 o 
  15   8   7        0.01        8.54     11.74 o 
  -7   9   7        2.32       19.21     19.21 o 
  -6   9   7       32.76       27.59      6.40 o 
  -5   9   7      275.88      284.83     14.76 o 
  -4   9   7      203.77      200.30     14.01 o 
  -3   9   7      259.22      278.05     18.46 o 
  -2   9   7        2.86        5.45      8.49 o 
  -1   9   7       29.11       41.57      8.49 o 
   0   9   7      228.96      218.42     11.25 o 
   1   9   7      434.92      428.08     19.17 o 
   2   9   7     2079.82     1885.87     72.55 o 
   3   9   7     2514.09     2504.60     61.88 o 
   4   9   7      821.52      781.27     31.97 o 
   5   9   7       40.28       24.54     13.99 o 
   6   9   7       25.05       23.50     14.11 o 
   7   9   7        5.85       24.85     11.68 o 
   8   9   7        3.44      -13.72     13.72 o 
   9   9   7      818.56      768.16     25.62 o 
  10   9   7       78.24       61.64     12.00 o 
  11   9   7       15.93        9.85      9.72 o 
  12   9   7       53.56       36.28     28.81 o 
  13   9   7       62.69      116.30     19.21 o 
  14   9   7      118.71      135.50     20.27 o 
  -6  10   7        7.35       14.23      8.59 o 
  -5  10   7       20.61        6.11      7.63 o 
  -4  10   7       24.77       36.16      9.58 o 
  -3  10   7       27.63       26.03      8.53 o 
  -2  10   7        1.11       12.62      6.65 o 
  -1  10   7       31.43       28.69      7.49 o 
   0  10   7       13.12       10.54      6.90 o 
   1  10   7       92.68       80.03     15.09 o 
   2  10   7     2190.36     2049.05     38.70 o 
   3  10   7     2019.45     1973.31     52.47 o 
   4  10   7      430.91      419.10     20.74 o 
   5  10   7      246.58      287.58     51.75 o 
   6  10   7      314.44      349.28     35.74 o 
   7  10   7      136.17      153.28     15.79 o 
   8  10   7       31.51       21.61     12.00 o 
   9  10   7       25.43        4.80     13.41 o 
  10  10   7       60.30       67.33     13.06 o 
  11  10   7       22.35       10.82     12.80 o 
  12  10   7       56.22       49.08     19.21 o 
  13  10   7       13.42        9.60     27.74 o 
  14  10   7        4.40       10.67     16.00 o 
  -5  11   7       11.31        6.39     10.18 o 
  -4  11   7       80.09       77.14      8.67 o 
  -3  11   7       46.64       42.23     14.33 o 
  -2  11   7        2.94       -1.26      6.44 o 
  -1  11   7       62.31       76.92      9.08 o 
   0  11   7      576.81      568.31     22.97 o 
   1  11   7       44.88       32.47      8.62 o 
   2  11   7      105.60       94.56     11.24 o 
   3  11   7      635.37      653.68     27.58 o 
   4  11   7      679.33      694.28     76.82 o 
   5  11   7       99.52      100.62     14.28 o 
   6  11   7      453.12      384.16     33.08 o 
   7  11   7        0.12      -16.00     16.00 o 
   8  11   7      359.45      344.13     21.84 o 
   9  11   7     1003.44     1029.63     67.22 o 
  10  11   7      327.52      373.42     67.22 o 
  11  11   7        0.16        0.61     10.48 o 
  12  11   7      171.99      158.98     25.61 o 
  13  11   7       35.56       29.87     19.21 o 
  14  11   7       36.81       35.21     34.14 o 
  -4  12   7        1.84        9.55      8.06 o 
  -3  12   7      147.68      131.69     15.55 o 
  -2  12   7      132.23      147.49     13.17 o 
  -1  12   7      160.11      179.01     28.36 o 
   0  12   7        0.39       -2.98      7.34 o 
   1  12   7       12.71       23.75      9.76 o 
   2  12   7        4.83        0.98     11.09 o 
   3  12   7       46.36       44.10     10.73 o 
   4  12   7       24.96       15.53     10.00 o 
   5  12   7        0.00        0.27     13.72 o 
   6  12   7       63.17       50.58     14.70 o 
   7  12   7       42.42       54.47     15.45 o 
   8  12   7      717.16      705.02     36.91 o 
   9  12   7        0.25       -0.37     14.40 o 
  10  12   7       17.71        2.08     15.00 o 
  11  12   7      184.41      260.76     20.20 o 
  12  12   7       90.57      124.83     26.67 o 
  13  12   7       28.14       36.28     22.41 o 
  -2  13   7      106.15      150.95     35.83 o 
  -1  13   7       21.00       26.15     10.99 o 
   0  13   7       67.33       46.98     13.12 o 
   1  13   7        2.30       -2.44     11.14 o 
   2  13   7       70.09       78.12     10.87 o 
   3  13   7        9.27       20.42      9.11 o 
   4  13   7       92.10      110.86     11.61 o 
   5  13   7        5.81        3.62      9.15 o 
   6  13   7        0.71       -8.77      8.77 o 
   7  13   7        3.31      -15.29     16.22 o 
   8  13   7        1.44        6.31     19.74 o 
   9  13   7        5.94       12.20     20.81 o 
  10  13   7        9.50       27.90     32.54 o 
  11  13   7        3.28      -22.41     22.41 o 
  12  13   7       35.77       41.61     24.54 o 
  13  13   7       24.14       36.28     24.54 o 
   0  14   7       22.90       37.54      9.98 o 
   1  14   7        4.49       13.16     21.04 o 
   2  14   7       62.36       67.33     13.30 o 
   3  14   7      207.99      247.56     29.18 o 
   4  14   7        5.62       24.39     16.13 o 
   5  14   7       13.50       27.07     13.24 o 
   6  14   7      287.13      286.41     19.02 o 
   7  14   7        5.55       18.92      9.53 o 
   8  14   7      110.42       90.73     31.45 o 
   9  14   7       68.64       57.31     17.16 o 
  10  14   7        0.45       -6.99     14.10 o 
  11  14   7        8.41       22.41     24.54 o 
  12  14   7       35.38       29.87     25.61 o 
   2  15   7        1.67       18.14     29.87 o 
   3  15   7        0.31      -10.46     14.64 o 
   4  15   7      330.02      351.24     23.34 o 
   5  15   7       42.16       39.74     13.50 o 
   6  15   7       39.14       34.03     19.39 o 
   7  15   7      215.73      227.29     15.06 o 
   8  15   7      100.67       78.73     12.15 o 
   9  15   7      142.90       67.77     43.13 o 
  10  15   7       19.73       53.35     29.87 o 
  -8 -12   8       15.39       10.87     18.20 o 
  -7 -12   8       89.69      111.00     22.30 o 
  -6 -12   8        3.55       11.54     16.39 o 
  -5 -12   8        3.58       -0.53     14.10 o 
  -4 -12   8        6.08       21.62     12.91 o 
  -3 -12   8      127.80      108.58     13.81 o 
 -10 -11   8        2.56       -1.30     18.14 o 
  -9 -11   8        0.01        7.15     13.22 o 
  -8 -11   8        0.02       -6.82     17.16 o 
  -7 -11   8      110.31      119.28     22.30 o 
  -6 -11   8      172.22      157.91     22.30 o 
  -5 -11   8        2.72       10.08     14.10 o 
  -4 -11   8       99.51       98.94     23.27 o 
  -3 -11   8        4.06        3.41      9.46 o 
  -2 -11   8       21.49       17.82     27.21 o 
  -1 -11   8        0.03       -2.24     10.76 o 
   0 -11   8       32.59       38.68     15.15 o 
 -11 -10   8       15.38       16.31     15.85 o 
 -10 -10   8        0.48      -14.83     14.83 o 
  -9 -10   8      100.45      125.04     23.47 o 
  -8 -10   8      170.61      173.02     23.33 o 
  -7 -10   8       10.47       19.32     16.66 o 
  -6 -10   8        4.60      -11.49     14.35 o 
  -5 -10   8        0.01        2.54     16.37 o 
  -4 -10   8       21.49       18.64     14.10 o 
  -3 -10   8      454.75      495.04     24.01 o 
  -2 -10   8       24.31       31.74     10.87 o 
  -1 -10   8      198.15      201.85     12.62 o 
   0 -10   8       11.13       11.53      7.01 o 
   1 -10   8       25.17       27.44      8.73 o 
   2 -10   8       11.40        4.39      6.82 o 
 -12  -9   8       84.80      101.21     17.92 o 
 -11  -9   8       61.45       76.97     21.26 o 
 -10  -9   8        7.14        6.92     12.03 o 
  -9  -9   8       34.04       34.14     14.71 o 
  -8  -9   8       57.69       46.25     14.64 o 
  -7  -9   8      644.25      658.22     50.15 o 
  -6  -9   8       51.03       39.91     19.71 o 
  -5  -9   8       30.87      -11.53     17.15 o 
  -4  -9   8      257.37      301.65     20.25 o 
  -3  -9   8       36.83       43.98     10.24 o 
  -2  -9   8      944.03      982.90     17.82 o 
  -1  -9   8       61.46       66.80      7.63 o 
   0  -9   8       16.69        3.99      6.98 o 
   1  -9   8        2.21       -2.29      5.57 o 
   2  -9   8      123.85      150.42     14.59 o 
   3  -9   8        7.88        5.77      4.80 o 
   4  -9   8       60.32       61.88     32.01 o 
 -13  -8   8       90.90      121.00     33.08 o 
 -12  -8   8       74.70       70.31     32.01 o 
 -11  -8   8       56.21       63.37     17.51 o 
 -10  -8   8        0.12       -0.87     13.58 o 
  -9  -8   8        6.39       16.47     16.54 o 
  -8  -8   8        1.86        2.59      9.46 o 
  -7  -8   8        2.40       -3.20     10.00 o 
  -6  -8   8      292.29      315.64     16.66 o 
  -5  -8   8       15.77       10.37      9.23 o 
  -4  -8   8       23.95       14.51     18.67 o 
  -3  -8   8      123.11      103.80     11.74 o 
  -2  -8   8        0.89       -1.96      4.42 o 
  -1  -8   8     1025.07     1061.79     19.10 o 
   0  -8   8       32.76       26.16      6.47 o 
   1  -8   8       85.05       83.22      7.30 o 
   2  -8   8      235.46      249.46     11.95 o 
   3  -8   8      193.97      179.10      9.27 o 
   4  -8   8       95.07       90.69     18.14 o 
   5  -8   8       51.39        2.13     14.94 o 
 -13  -7   8       45.76       76.81     14.35 o 
 -12  -7   8      405.73      447.46     40.01 o 
 -11  -7   8       12.62        7.36     11.02 o 
 -10  -7   8      230.42      253.93     21.34 o 
  -9  -7   8       84.86       84.29     27.74 o 
  -8  -7   8      145.59      171.78     18.14 o 
  -7  -7   8      182.39      206.99     19.21 o 
  -6  -7   8        9.30       37.34     13.87 o 
  -5  -7   8      317.18      387.30     21.34 o 
  -4  -7   8      135.55      107.76     13.87 o 
  -3  -7   8      390.70      400.01     10.01 o 
  -2  -7   8     1439.54     1386.39     24.86 o 
  -1  -7   8      579.34      614.07     13.81 o 
   0  -7   8        1.00       -2.99      5.83 o 
   1  -7   8       10.13       11.63      5.51 o 
   2  -7   8      119.57      124.63     11.11 o 
   3  -7   8      324.85      308.26     23.41 o 
   4  -7   8     1211.94     1144.33     46.66 o 
   5  -7   8      241.63      236.86     24.54 o 
   6  -7   8      103.44       60.82     20.27 o 
   7  -7   8       14.93       23.47     19.21 o 
 -13  -6   8      191.48      221.04     28.27 o 
 -12  -6   8       59.55       85.15     14.10 o 
 -11  -6   8      129.24      147.24     19.21 o 
 -10  -6   8       24.90       27.74     13.87 o 
  -9  -6   8       87.84       88.56     16.00 o 
  -8  -6   8      211.16      265.67     19.21 o 
  -7  -6   8      196.08      163.24     28.81 o 
  -6  -6   8     1132.04     1124.57     36.28 o 
  -5  -6   8        9.21        5.33     10.67 o 
  -4  -6   8      279.42      268.87     17.07 o 
  -3  -6   8       75.53       67.39      5.62 o 
  -2  -6   8      232.99      232.78     12.20 o 
  -1  -6   8      126.55      137.86      7.43 o 
   0  -6   8       62.80       59.31     12.27 o 
   1  -6   8      289.28      305.57     45.88 o 
   2  -6   8       31.00       29.46      5.63 o 
   3  -6   8        0.08        8.11      7.18 o 
   4  -6   8      167.70      188.18      9.31 o 
   5  -6   8      149.70      132.36     10.83 o 
   6  -6   8        3.71      -10.67     16.00 o 
   7  -6   8      108.18       83.22     38.41 o 
   8  -6   8        0.18       13.87     19.21 o 
 -13  -5   8        0.69      -10.48     10.48 o 
 -12  -5   8      200.15      202.72     20.27 o 
 -11  -5   8       94.02       85.36     16.00 o 
 -10  -5   8       58.11       51.21     13.87 o 
  -9  -5   8      308.19      316.88     33.08 o 
  -8  -5   8        0.02       -3.20     10.67 o 
  -7  -5   8     1484.81     1498.00     43.75 o 
  -6  -5   8     2009.90     1876.77     50.15 o 
  -5  -5   8      352.98      349.96     19.21 o 
  -4  -5   8        6.66       19.21      9.60 o 
  -3  -5   8      419.07      386.31      8.49 o 
  -2  -5   8      567.45      531.64     13.34 o 
  -1  -5   8      877.71      794.72     16.22 o 
   0  -5   8      428.81      441.74     19.21 o 
   1  -5   8      376.64      395.52     17.07 o 
   2  -5   8      755.18      775.84     19.57 o 
   3  -5   8      351.03      343.73     11.53 o 
   4  -5   8       75.56       71.11      7.63 o 
   5  -5   8       35.04       52.96      9.72 o 
   6  -5   8       40.13       37.34     17.07 o 
   7  -5   8       37.04       34.14     33.08 o 
   8  -5   8       11.95       22.41     19.21 o 
   9  -5   8        0.02        6.40     19.21 o 
 -13  -4   8       46.00       39.48     13.87 o 
 -12  -4   8      296.74      369.17     38.41 o 
 -11  -4   8       19.36        9.60     11.74 o 
 -10  -4   8        0.44       -4.27     10.67 o 
  -9  -4   8       67.10       60.82     12.80 o 
  -8  -4   8        0.07        0.00      9.60 o 
  -7  -4   8     1072.02     1046.68     33.08 o 
  -6  -4   8        3.00       14.94     21.34 o 
  -5  -4   8     3744.26     3455.86     77.89 o 
  -4  -4   8      332.76      321.55     11.22 o 
  -3  -4   8      172.48      161.56      7.69 o 
  -2  -4   8       56.97       54.63      3.66 o 
  -1  -4   8     3339.99     3254.02     48.21 o 
   0  -4   8     1602.19     1631.99     27.43 o 
   1  -4   8        0.11        9.15      5.12 o 
   2  -4   8      519.41      482.70     14.94 o 
   3  -4   8     1016.02     1023.86     22.17 o 
   4  -4   8     1846.55     1906.42     85.89 o 
   5  -4   8       87.62       72.10      5.65 o 
   6  -4   8      162.63      220.86     22.41 o 
   7  -4   8       56.40       51.21     33.08 o 
   8  -4   8       39.24       29.87     19.21 o 
   9  -4   8       55.87       86.42     42.68 o 
  10  -4   8       41.68       48.01     23.47 o 
 -13  -3   8        3.02       -9.60     12.80 o 
 -12  -3   8      162.23      135.50     28.81 o 
 -11  -3   8        0.15        0.00      9.60 o 
 -10  -3   8        3.84        6.40     18.14 o 
  -9  -3   8       91.01       59.75     12.80 o 
  -8  -3   8        9.16       11.55      6.12 o 
  -7  -3   8     1176.43     1178.46     22.13 o 
  -6  -3   8       55.23       49.90      6.48 o 
  -5  -3   8       12.78       10.40      5.60 o 
  -4  -3   8      814.97      788.58     16.96 o 
  -3  -3   8       32.89       45.35      6.79 o 
  -2  -3   8        3.09        2.90      6.30 o 
  -1  -3   8     2089.58     2065.89     29.79 o 
   0  -3   8      311.77      341.23      9.41 o 
   1  -3   8      129.95      155.13      5.73 o 
   2  -3   8      538.43      537.76      9.09 o 
   3  -3   8       89.09       78.26     12.99 o 
   4  -3   8      271.41      269.25     12.03 o 
   5  -3   8      125.04      150.02     20.81 o 
   6  -3   8       59.91       54.49      2.75 o 
   7  -3   8       69.62       70.42     33.08 o 
   8  -3   8      151.84      144.04     23.47 o 
   9  -3   8        9.85       19.21     34.14 o 
  10  -3   8       45.31       66.15     23.47 o 
 -13  -2   8      108.57      105.63     16.00 o 
 -12  -2   8        0.20        5.33     18.14 o 
 -11  -2   8        3.22        2.13     10.67 o 
 -10  -2   8      391.53      397.07     13.68 o 
  -9  -2   8       68.88       77.42     18.67 o 
  -8  -2   8       32.80       23.51      4.88 o 
  -7  -2   8        7.13        5.60      6.97 o 
  -6  -2   8      289.38      352.55     18.97 o 
  -5  -2   8      324.28      337.71     17.23 o 
  -4  -2   8       91.22       94.16      4.42 o 
  -3  -2   8      289.24      338.50     16.54 o 
  -2  -2   8        3.18        0.00      8.30 o 
  -1  -2   8     4154.87     4004.11     56.20 o 
   0  -2   8     4943.24     4993.11     74.15 o 
   1  -2   8       13.14       22.20      4.53 o 
   2  -2   8        1.21        8.96      5.33 o 
   3  -2   8      147.82      139.86      5.21 o 
   4  -2   8      239.35      250.20     13.45 o 
   5  -2   8     1009.80     1012.62     20.85 o 
   6  -2   8        5.26       10.76      6.94 o 
   7  -2   8      183.78      199.52     37.34 o 
   8  -2   8       77.96      112.03     21.34 o 
   9  -2   8       19.69       73.62     21.34 o 
  10  -2   8        3.90       24.54     20.27 o 
  11  -2   8       11.50       -4.27     19.21 o 
 -13  -1   8        6.46       -1.07     16.00 o 
 -12  -1   8        8.24       -1.07      9.60 o 
 -11  -1   8       14.09        5.33      6.79 o 
 -10  -1   8       14.40       21.50      7.43 o 
  -9  -1   8       41.15       33.86      5.65 o 
  -8  -1   8      135.33      140.64     17.81 o 
  -7  -1   8     2197.30     2158.85     33.30 o 
  -6  -1   8        6.39        8.50      5.05 o 
  -5  -1   8      153.75      168.40     12.78 o 
  -4  -1   8     1030.65     1066.23     13.46 o 
  -3  -1   8      173.85      180.02     11.74 o 
  -2  -1   8       83.14      113.33     12.80 o 
  -1  -1   8     1115.70     1061.88     25.07 o 
   0  -1   8     7392.89     7201.56    116.00 o 
   1  -1   8      957.79      977.00     25.07 o 
   2  -1   8      226.41      219.23      8.37 o 
   3  -1   8      593.72      619.25     11.74 o 
   4  -1   8       52.42       65.07      8.54 o 
   5  -1   8      156.32      160.62      9.92 o 
   6  -1   8      774.57      767.27     15.56 o 
   7  -1   8      111.46       86.74     15.41 o 
   8  -1   8       15.58       28.81     17.07 o 
   9  -1   8        0.09      -13.87     17.07 o 
  10  -1   8       41.71       75.75     39.48 o 
  11  -1   8        3.91       29.87     21.34 o 
  12  -1   8       67.61       70.42     45.88 o 
 -13   0   8        6.34        2.13      8.54 o 
 -12   0   8       50.34       48.86     11.02 o 
 -11   0   8      194.71      216.56     18.67 o 
 -10   0   8        2.08        0.35      6.12 o 
  -9   0   8       26.76       29.97      7.88 o 
  -8   0   8       50.14       71.29     10.01 o 
  -7   0   8      843.48      841.67     14.52 o 
  -6   0   8       11.16        6.26      6.76 o 
  -5   0   8     7329.96     7112.05     97.02 o 
  -4   0   8      175.70      156.63     12.77 o 
  -3   0   8       69.49      103.51      7.54 o 
  -2   0   8       29.11       94.21     13.87 o 
  -1   0   8      181.46      188.22      9.60 o 
   0   0   8     1589.67     1714.40     24.86 o 
   1   0   8      160.84      150.34      7.14 o 
   2   0   8     1150.97     1079.09     15.79 o 
   3   0   8      487.00      461.10     25.61 o 
   4   0   8     1354.62     1358.40     34.68 o 
   5   0   8        8.20        6.16      3.90 o 
   6   0   8      215.72      224.80      9.07 o 
   7   0   8      183.85      192.70      7.47 o 
   8   0   8      176.83      154.99     11.89 o 
   9   0   8       55.17       51.21     19.21 o 
  10   0   8       26.35       26.67     33.08 o 
  11   0   8       10.50      -17.07     19.21 o 
  12   0   8       23.56       23.47     21.34 o 
 -12   1   8      182.68      188.84     12.27 o 
 -11   1   8       16.95        5.95      9.60 o 
 -10   1   8      184.08      184.50     10.08 o 
  -9   1   8       75.79       72.49      6.23 o 
  -8   1   8      535.24      469.30     18.40 o 
  -7   1   8      257.58      233.35      9.45 o 
  -6   1   8       55.75       59.17      6.64 o 
  -5   1   8     6022.16     5865.62     75.70 o 
  -4   1   8     6474.83     6514.42     82.61 o 
  -3   1   8      202.54      223.29     11.45 o 
  -2   1   8      338.12      450.74     24.54 o 
  -1   1   8       60.13       68.76      6.38 o 
   0   1   8      237.09      251.81     15.03 o 
   1   1   8     2036.15     1930.43     30.79 o 
   2   1   8     2291.96     2344.65     41.07 o 
   3   1   8      300.07      302.25      7.89 o 
   4   1   8      154.82      156.61     14.94 o 
   5   1   8     1201.72     1192.25     45.35 o 
   6   1   8      265.25      288.86     25.07 o 
   7   1   8      108.20       97.75      9.07 o 
   8   1   8       18.08       22.74      4.62 o 
   9   1   8        6.83        5.69      2.68 o 
  10   1   8      359.07      381.97     30.94 o 
  11   1   8       58.46       41.61     36.28 o 
  12   1   8       28.73       34.14     21.34 o 
 -12   2   8        4.28        7.74      8.10 o 
 -11   2   8      291.60      294.17     12.60 o 
 -10   2   8        1.00        0.96      7.34 o 
  -9   2   8      927.41      895.07     36.99 o 
  -8   2   8      165.17      163.54     10.65 o 
  -7   2   8       61.01       71.19      9.23 o 
  -6   2   8       90.62       87.61      7.40 o 
  -5   2   8        0.41        2.13      6.04 o 
  -4   2   8     6060.20     6113.43    179.61 o 
  -3   2   8     2012.73     1991.31    128.57 o 
  -2   2   8     4247.94     4686.02    140.30 o 
  -1   2   8     1318.58     1168.31     27.74 o 
   0   2   8      314.37      323.18     22.41 o 
   1   2   8      623.75      623.85     13.52 o 
   2   2   8      995.26      984.05     19.71 o 
   3   2   8      282.71      282.37      8.20 o 
   4   2   8      168.23      184.19      9.07 o 
   5   2   8     1111.48     1146.49     53.88 o 
   6   2   8       15.23       10.94      6.40 o 
   7   2   8        0.98        3.79      6.67 o 
   8   2   8      576.16      548.14     11.12 o 
   9   2   8      918.16     1002.57     25.49 o 
  10   2   8       26.85       29.17      5.99 o 
  11   2   8      149.06      132.87      2.74 o 
  12   2   8       68.44      101.36     23.47 o 
  13   2   8        4.71      -21.34     21.34 o 
 -11   3   8        7.82       -1.28      6.58 o 
 -10   3   8        3.13       -5.43      6.32 o 
  -9   3   8      192.10      174.44      9.25 o 
  -8   3   8       10.61       20.45      5.15 o 
  -7   3   8      816.60      779.40     16.24 o 
  -6   3   8      823.66      779.52     15.98 o 
  -5   3   8      249.43      269.55     18.14 o 
  -4   3   8     1088.99     1016.64     19.90 o 
  -3   3   8      114.44      119.16      7.36 o 
  -2   3   8       14.87       31.08     11.74 o 
  -1   3   8      133.34      123.21      7.89 o 
   0   3   8      712.64      651.37     13.82 o 
   1   3   8      233.41      324.37     36.81 o 
   2   3   8     1179.66     1207.46     22.92 o 
   3   3   8     1977.16     2013.44     42.14 o 
   4   3   8       64.01       84.43      6.38 o 
   5   3   8      113.99      120.91      8.88 o 
   6   3   8        4.48       19.35     12.27 o 
   7   3   8      670.91      653.85     20.27 o 
   8   3   8        1.56        3.10      8.20 o 
   9   3   8      113.25      116.65      8.00 o 
  10   3   8      160.81      158.89     11.30 o 
  11   3   8        0.11        4.98      4.10 o 
  12   3   8       40.70       50.15     34.14 o 
 -11   4   8       14.71        5.33     28.81 o 
 -10   4   8        0.88        1.77      6.12 o 
  -9   4   8       90.52      106.14     10.63 o 
  -8   4   8      115.32      130.48     11.14 o 
  -7   4   8      350.60      341.66     11.18 o 
  -6   4   8       81.93       82.01      9.70 o 
  -5   4   8       27.11       30.86      6.23 o 
  -4   4   8     1318.77     1293.89     22.18 o 
  -3   4   8     1158.32     1134.78     17.32 o 
  -2   4   8       34.28       46.51      7.72 o 
  -1   4   8     1169.39     1160.49     68.28 o 
   0   4   8       27.61       33.35      7.72 o 
   1   4   8     4323.01     4127.27     60.30 o 
   2   4   8      204.96      177.06     24.01 o 
   3   4   8      143.92      152.30      9.07 o 
   4   4   8      482.29      502.15     15.47 o 
   5   4   8        2.50        1.21      5.62 o 
   6   4   8     2475.54     2537.24     44.57 o 
   7   4   8      220.12      200.79     12.27 o 
   8   4   8     1291.06     1303.57     41.61 o 
   9   4   8      184.26      184.10      7.89 o 
  10   4   8       75.58       71.28      6.04 o 
  11   4   8       48.59       59.04     11.74 o 
  12   4   8        2.11        2.46     18.14 o 
  13   4   8       73.26       90.69     22.41 o 
 -10   5   8       68.81       54.39     24.01 o 
  -9   5   8       98.61       94.84      7.91 o 
  -8   5   8        0.03        5.85      6.18 o 
  -7   5   8        2.80        6.95      5.94 o 
  -6   5   8      210.23      211.28      9.31 o 
  -5   5   8       87.48       84.03      8.28 o 
  -4   5   8       58.83       58.61      7.30 o 
  -3   5   8     1675.79     1572.67     25.85 o 
  -2   5   8        3.51        4.29      6.53 o 
  -1   5   8     1126.08     1167.40     58.15 o 
   0   5   8      220.70      215.18     15.47 o 
   1   5   8     1307.77     1278.31     27.30 o 
   2   5   8       15.46       22.49      9.05 o 
   3   5   8        2.33        6.40      9.07 o 
   4   5   8      730.39      808.35     18.06 o 
   5   5   8     1152.65     1083.53     22.17 o 
   6   5   8      515.66      541.55     41.61 o 
   7   5   8      173.48      174.07     13.57 o 
   8   5   8     1850.63     1876.22     46.36 o 
   9   5   8       61.73       59.25      9.20 o 
  10   5   8      159.76      144.17     14.28 o 
  11   5   8        0.46        6.94      5.28 o 
  12   5   8        1.45      -12.80     13.87 o 
  13   5   8        2.22       -0.43      6.40 o 
 -10   6   8       14.37        4.27     18.14 o 
  -9   6   8      191.83      162.92     10.39 o 
  -8   6   8      405.71      405.40     26.67 o 
  -7   6   8        0.86       10.00      6.46 o 
  -6   6   8       65.41       74.70      7.31 o 
  -5   6   8      101.90       75.83      8.03 o 
  -4   6   8      417.41      353.91     13.16 o 
  -3   6   8     2217.48     2172.04     35.06 o 
  -2   6   8      629.27      653.63     18.51 o 
  -1   6   8        0.01        4.35      5.65 o 
   0   6   8      562.89      606.40     28.27 o 
   1   6   8      764.52      729.60     36.28 o 
   2   6   8      906.11      873.49     32.96 o 
   3   6   8     3843.54     3685.86    114.70 o 
   4   6   8       57.35       74.17     12.60 o 
   5   6   8     1410.27     1424.58     41.61 o 
   6   6   8        0.04        4.42     14.40 o 
   7   6   8      104.62       74.51     12.76 o 
   8   6   8      136.26      117.65     13.72 o 
   9   6   8      357.40      348.13     16.47 o 
  10   6   8      252.61      277.45     29.87 o 
  11   6   8      198.32      201.59     12.76 o 
  12   6   8       83.29       96.03     11.74 o 
  13   6   8      128.55      124.85     17.60 o 
  -9   7   8       33.84       50.15     22.41 o 
  -8   7   8      250.91      233.59      9.54 o 
  -7   7   8      184.85      158.98     10.29 o 
  -6   7   8      256.45      262.70     13.63 o 
  -5   7   8       13.24        6.72      8.36 o 
  -4   7   8     1804.36     1760.96     39.37 o 
  -3   7   8     2274.60     2180.69     42.21 o 
  -2   7   8      399.81      354.23     14.59 o 
  -1   7   8      554.29      537.11     19.03 o 
   0   7   8      149.77      168.53     16.54 o 
   1   7   8     1053.32      988.21     36.81 o 
   2   7   8      110.37      114.32     25.61 o 
   3   7   8     1137.30     1015.97     31.58 o 
   4   7   8     1765.41     1770.19     58.68 o 
   5   7   8      452.85      446.78     30.49 o 
   6   7   8       15.64       19.74      9.81 o 
   7   7   8       16.41       23.47     13.87 o 
   8   7   8      189.16      229.86     28.81 o 
   9   7   8       78.19       78.62     13.34 o 
  10   7   8       32.43       28.27      9.05 o 
  11   7   8      301.61      322.30     19.21 o 
  12   7   8       89.80       82.16     23.47 o 
  13   7   8      200.40      244.70     28.27 o 
  14   7   8       44.61       40.54     11.74 o 
  -8   8   8        1.54      -14.94     20.27 o 
  -7   8   8      203.98      219.73      9.81 o 
  -6   8   8       58.76       43.09     10.87 o 
  -5   8   8      292.69      303.10     21.14 o 
  -4   8   8      108.80      113.84      8.12 o 
  -3   8   8       74.77       93.07     10.14 o 
  -2   8   8       38.89       40.45      8.83 o 
  -1   8   8      103.29      107.76     15.59 o 
   0   8   8        6.38        3.07      6.90 o 
   1   8   8      810.70      762.37     42.68 o 
   2   8   8       30.72       24.14     18.67 o 
   3   8   8      758.52      726.07     24.11 o 
   4   8   8     1823.66     1899.06     62.21 o 
   5   8   8      350.83      315.95     35.21 o 
   6   8   8      118.04      112.28     13.58 o 
   7   8   8      128.28      100.13     23.76 o 
   8   8   8      263.66      289.54     20.18 o 
   9   8   8       37.31       34.14     10.56 o 
  10   8   8      109.37      116.12     14.94 o 
  11   8   8       20.81       30.53     13.87 o 
  12   8   8      213.53      224.56     13.19 o 
  13   8   8        4.53       -4.27     11.74 o 
  14   8   8       62.87       58.68     25.61 o 
  -7   9   8      117.26      113.07     10.67 o 
  -6   9   8      124.55      135.44     14.60 o 
  -5   9   8       10.44       11.43      7.04 o 
  -4   9   8        8.40       19.37     11.61 o 
  -3   9   8       54.46       52.58      7.72 o 
  -2   9   8     1345.91     1289.38     32.07 o 
  -1   9   8      140.16      139.85      9.56 o 
   0   9   8       34.22       25.21      7.53 o 
   1   9   8       39.82       37.95      8.58 o 
   2   9   8      150.11      137.95     25.20 o 
   3   9   8     1882.18     1754.84     51.75 o 
   4   9   8     1990.55     1842.73    125.90 o 
   5   9   8      114.20      129.65     15.09 o 
   6   9   8      100.25       92.82     24.14 o 
   7   9   8      390.96      386.34     19.62 o 
   8   9   8     1526.19     1523.93     87.49 o 
   9   9   8      786.22      798.27     31.51 o 
  10   9   8        0.04      -10.56     10.56 o 
  11   9   8        9.40       -6.06      9.41 o 
  12   9   8      110.78       95.35     12.43 o 
  14   9   8        0.47       16.00     13.87 o 
  -6  10   8       10.45       23.05      8.47 o 
  -5  10   8        0.56       11.17      9.44 o 
  -4  10   8        5.86       12.09      8.13 o 
  -3  10   8       27.48       21.50      7.61 o 
  -2  10   8       76.38       66.91      9.30 o 
  -1  10   8      115.07      108.12      9.70 o 
   0  10   8       21.11       18.08      7.53 o 
   1  10   8      114.35      131.94     13.75 o 
   2  10   8       67.15       42.68     10.26 o 
   3  10   8        0.82      -11.68     11.68 o 
   4  10   8      162.80      157.76     16.21 o 
   5  10   8      236.41      203.13     20.44 o 
   6  10   8        0.75      -11.20     11.32 o 
   7  10   8       70.52       70.35     16.61 o 
   8  10   8      275.69      306.82     32.54 o 
   9  10   8      269.56      263.99     18.47 o 
  10  10   8       31.96       42.17     15.35 o 
  11  10   8        8.86        3.71     10.16 o 
  12  10   8       23.90       36.21     11.68 o 
  13  10   8      119.81      148.31     22.41 o 
  14  10   8        2.68       -7.47     26.67 o 
  -5  11   8       75.00       64.40     10.83 o 
  -4  11   8        1.63       -4.48      7.59 o 
  -3  11   8       38.24       39.63     14.87 o 
  -2  11   8      252.38      278.21     14.02 o 
  -1  11   8       28.76       28.54      8.45 o 
   0  11   8        2.50        5.35      8.42 o 
   1  11   8      148.71      184.72     29.46 o 
   2  11   8      705.07      714.12     21.55 o 
   3  11   8      187.71      130.68     44.14 o 
   4  11   8       17.96        4.27     10.56 o 
   5  11   8      292.87      284.00     25.61 o 
   6  11   8        0.19       -0.53     14.94 o 
   7  11   8      106.57       82.10     14.70 o 
   8  11   8      297.66      270.45     23.88 o 
   9  11   8      239.06      243.06     19.57 o 
  10  11   8      284.51      250.72     50.15 o 
  11  11   8       66.97       82.02     17.93 o 
  12  11   8        0.02        5.48     10.92 o 
  13  11   8       10.21      -12.80     18.14 o 
  14  11   8        0.06       21.34     18.14 o 
  -4  12   8       27.81       12.80     20.27 o 
  -3  12   8        6.99       -0.59      9.44 o 
  -2  12   8       12.27       16.28      9.77 o 
  -1  12   8      407.37      425.18     18.74 o 
   0  12   8       42.92       42.56      9.20 o 
   1  12   8        7.40       18.81      8.40 o 
   2  12   8       31.99       21.34     10.62 o 
   3  12   8       64.76       53.46     11.91 o 
   4  12   8       11.00       24.02     12.70 o 
   5  12   8      259.10      239.41     21.87 o 
   6  12   8       33.48       22.94     13.58 o 
   7  12   8      325.47      367.76     28.26 o 
   8  12   8      613.69      631.95     28.64 o 
   9  12   8       94.24       67.49     19.87 o 
  10  12   8      187.91      208.01     22.81 o 
  11  12   8       16.49       31.30     16.22 o 
  12  12   8        0.25        5.00     12.00 o 
  13  12   8       44.51       49.08     22.41 o 
  -2  13   8        4.48       36.99     19.71 o 
  -1  13   8       47.66       38.71      9.83 o 
   0  13   8       24.39        5.54      9.86 o 
   1  13   8       22.75       31.61      9.64 o 
   2  13   8       16.73        5.51     10.52 o 
   3  13   8       85.44       67.77     12.92 o 
   4  13   8      265.05      252.29     32.31 o 
   5  13   8      231.62      250.38     16.15 o 
   6  13   8       11.65       -0.54     33.08 o 
   7  13   8      154.75      176.64     19.98 o 
   8  13   8        2.91       -7.74     16.47 o 
   9  13   8      136.27      168.04     19.14 o 
  10  13   8       11.13        0.27     15.35 o 
  11  13   8      120.21      129.61     21.95 o 
  12  13   8        0.41       11.74     21.34 o 
   0  14   8      141.79      169.86     31.23 o 
   1  14   8        2.15      -10.70     10.70 o 
   2  14   8      125.36      160.10     27.17 o 
   3  14   8        1.02        4.66     10.54 o 
   4  14   8       18.74       21.97     14.10 o 
   5  14   8      476.65      514.02     19.76 o 
   6  14   8      173.30      190.30     15.77 o 
   7  14   8       21.19       23.41     18.90 o 
   8  14   8        6.80       17.62     21.34 o 
   9  14   8        0.42        7.69     16.00 o 
  10  14   8       32.33       27.39     16.10 o 
  11  14   8      181.27      151.18     22.02 o 
   3  15   8       93.13       94.43     14.30 o 
   4  15   8      100.66       72.23     27.99 o 
   5  15   8       45.74       48.94     11.75 o 
   6  15   8      379.87      393.71     18.60 o 
   7  15   8       10.61        7.80     11.45 o 
   8  15   8        2.82       32.97     12.26 o 
   9  15   8        0.44       -9.60     15.34 o 
  10  15   8       34.19       60.82     28.81 o 
  -9 -11   9        3.64        2.57     19.21 o 
  -8 -11   9       96.56      102.64     17.57 o 
  -7 -11   9      336.03      350.30     58.68 o 
  -6 -11   9       24.51       34.66     13.22 o 
  -5 -11   9      148.89      176.68     19.74 o 
  -4 -11   9       10.09        9.42     10.46 o 
  -3 -11   9        0.24       17.75     14.10 o 
  -2 -11   9        2.49        0.53      8.68 o 
  -1 -11   9       22.83       10.60     11.79 o 
 -11 -10   9       25.38       48.94     16.37 o 
 -10 -10   9       45.34       51.56     20.76 o 
  -9 -10   9       70.70       64.52     15.36 o 
  -8 -10   9       22.14       26.67     19.74 o 
  -7 -10   9      572.22      537.20     31.48 o 
  -6 -10   9      559.78      650.25     25.83 o 
  -5 -10   9        1.40      -13.34     13.34 o 
  -4 -10   9        1.22       -4.47     10.81 o 
  -3 -10   9        1.89       -6.43     12.56 o 
  -2 -10   9        0.00       -5.51      8.68 o 
  -1 -10   9       20.47        7.52      6.01 o 
   0 -10   9        4.47        0.39      7.68 o 
   1 -10   9       25.71       26.35      9.39 o 
   2 -10   9       13.22       11.73     10.54 o 
 -12  -9   9      299.83      328.62     29.87 o 
 -11  -9   9      182.54      245.57     51.21 o 
 -10  -9   9      131.12      146.20     25.07 o 
  -9  -9   9       59.02       45.88     17.92 o 
  -8  -9   9       74.80       97.09     14.59 o 
  -7  -9   9      154.06      165.46     24.54 o 
  -6  -9   9      325.94      316.45     19.74 o 
  -5  -9   9       17.13        9.01     14.94 o 
  -4  -9   9       97.43       69.93     13.61 o 
  -3  -9   9        2.17        4.41     11.24 o 
  -2  -9   9      315.77      310.57     12.55 o 
  -1  -9   9        3.28        7.04      5.38 o 
   0  -9   9       33.64       37.82      6.65 o 
   1  -9   9       41.01       44.09      7.72 o 
   2  -9   9        4.42        5.92      7.36 o 
   3  -9   9       14.86        9.60     23.47 o 
 -12  -8   9       56.93       62.41     18.47 o 
 -11  -8   9     1130.58     1234.58     74.15 o 
 -10  -8   9        0.06       -3.07     11.79 o 
  -9  -8   9        2.36        1.07     11.20 o 
  -8  -8   9       49.63       55.48     27.74 o 
  -7  -8   9       22.65       41.61     25.61 o 
  -6  -8   9      139.60      161.11     18.14 o 
  -5  -8   9        4.54       -8.54     21.34 o 
  -4  -8   9       83.50      101.36     25.61 o 
  -3  -8   9        0.37       -0.62      4.17 o 
  -2  -8   9       27.27       23.06      6.63 o 
  -1  -8   9      716.37      736.49     18.41 o 
   0  -8   9      210.82      214.59      8.87 o 
   1  -8   9        0.72        4.50      7.48 o 
   2  -8   9      278.50      274.87     12.50 o 
   3  -8   9       24.19       33.91      7.74 o 
   4  -8   9        2.62        5.33     24.54 o 
   5  -8   9        0.14        9.60     27.74 o 
 -13  -7   9        2.39       11.34     21.02 o 
 -12  -7   9      166.45      166.85     17.69 o 
 -11  -7   9      151.09      165.38     22.41 o 
 -10  -7   9      258.07      253.93     39.48 o 
  -9  -7   9       10.62       23.47     14.94 o 
  -8  -7   9      165.21      150.44     19.21 o 
  -7  -7   9      396.41      348.89     23.47 o 
  -6  -7   9       36.24       18.14     13.87 o 
  -5  -7   9       83.57       93.89     26.67 o 
  -4  -7   9       84.61       61.88     13.87 o 
  -3  -7   9        0.49        0.99      4.66 o 
  -2  -7   9       17.64       16.16      4.66 o 
  -1  -7   9       63.11       52.39      6.91 o 
   0  -7   9      563.85      569.06     13.85 o 
   1  -7   9        5.00        1.05      6.16 o 
   2  -7   9       90.52       81.28     10.89 o 
   3  -7   9      247.82      243.78     14.97 o 
   4  -7   9      119.95      100.65     20.45 o 
   5  -7   9       98.19       77.89     33.08 o 
   6  -7   9       28.25       54.41     20.27 o 
 -13  -6   9        5.75       -2.06     10.76 o 
 -12  -6   9      268.72      277.41     41.61 o 
 -11  -6   9      367.85      367.03     26.67 o 
 -10  -6   9       20.26       27.74     13.87 o 
  -9  -6   9      188.13      148.31     30.94 o 
  -8  -6   9      726.53      695.65     29.87 o 
  -7  -6   9      925.84      929.32     34.14 o 
  -6  -6   9     2047.88     2027.21     56.55 o 
  -5  -6   9       11.49       24.54     12.80 o 
  -4  -6   9       32.68       24.54     11.74 o 
  -3  -6   9      102.20      104.24      9.07 o 
  -2  -6   9      113.30      121.15     12.80 o 
  -1  -6   9      988.60      976.36     36.28 o 
   0  -6   9        0.17       -4.27      5.28 o 
   1  -6   9       27.01       29.79      6.38 o 
   2  -6   9      239.18      228.58      7.82 o 
   3  -6   9      396.58      382.50     10.69 o 
   4  -6   9      326.20      287.18     11.36 o 
   5  -6   9       41.32       32.89      4.35 o 
   6  -6   9        2.54        3.20     14.94 o 
   7  -6   9       16.68       64.02     21.34 o 
 -13  -5   9      126.81      173.91     21.34 o 
 -12  -5   9        0.06       -4.27     13.87 o 
 -11  -5   9      879.17      937.85     38.41 o 
 -10  -5   9       28.78       22.41     23.47 o 
  -9  -5   9        1.12        9.60     11.74 o 
  -8  -5   9      149.85      202.72     18.14 o 
  -7  -5   9     1095.21      944.25     33.08 o 
  -6  -5   9        6.28       16.00     21.34 o 
  -5  -5   9     2223.18     2319.55     84.29 o 
  -4  -5   9       11.86       30.94     19.21 o 
  -3  -5   9      502.47      509.57     21.34 o 
  -2  -5   9       25.78       22.53      6.38 o 
  -1  -5   9      309.95      314.09     12.29 o 
   0  -5   9     2882.98     2946.63     49.46 o 
   1  -5   9        0.77       -2.04      8.96 o 
   2  -5   9       53.43       73.93     11.74 o 
   3  -5   9       21.23       23.47      8.30 o 
   4  -5   9       37.01       46.40      6.86 o 
   5  -5   9        9.33        1.32      3.96 o 
   6  -5   9       51.48       92.82     20.27 o 
   7  -5   9      150.03      214.46     25.61 o 
   8  -5   9       67.45      133.37     25.61 o 
 -13  -4   9        2.60        9.60     23.47 o 
 -12  -4   9      129.19      152.57     19.21 o 
 -11  -4   9       99.08       96.03     28.81 o 
 -10  -4   9      310.59      381.97     23.47 o 
  -9  -4   9       40.29       59.75     13.87 o 
  -8  -4   9        0.18        7.47     18.14 o 
  -7  -4   9        3.14        1.07      9.60 o 
  -6  -4   9      262.38      217.66     19.21 o 
  -5  -4   9      138.23      127.77     11.32 o 
  -4  -4   9        2.25       13.19      3.43 o 
  -3  -4   9      286.97      282.74      7.42 o 
  -2  -4   9     1007.05     1028.69     17.26 o 
  -1  -4   9      141.02      159.83      9.00 o 
   0  -4   9       50.93       57.08      6.18 o 
   1  -4   9     1825.87     1823.51     70.95 o 
   2  -4   9      141.18      151.06     22.41 o 
   3  -4   9      717.94      725.54     16.54 o 
   4  -4   9      540.20      545.00     20.81 o 
   5  -4   9       92.98       93.50      6.94 o 
   6  -4   9        6.60       14.00      7.07 o 
   7  -4   9        0.61       24.54     17.07 o 
   8  -4   9      169.07      241.13     28.81 o 
   9  -4   9        0.13       -7.47     19.21 o 
 -13  -3   9        0.77        6.40     21.34 o 
 -12  -3   9       13.93        8.54     12.80 o 
 -11  -3   9       21.29       29.87     22.41 o 
 -10  -3   9      726.95      753.27     30.94 o 
  -9  -3   9        0.74        6.30      8.54 o 
  -8  -3   9      265.79      213.81     28.27 o 
  -7  -3   9       15.48       13.50      5.07 o 
  -6  -3   9     1692.70     1679.49     34.18 o 
  -5  -3   9      888.73      781.77     35.13 o 
  -4  -3   9       43.32       45.88      8.30 o 
  -3  -3   9      174.89      217.42     11.74 o 
  -2  -3   9       14.46       11.42      6.38 o 
  -1  -3   9      418.38      445.51     14.54 o 
   0  -3   9      956.12      919.24     16.96 o 
   1  -3   9       84.14       95.19      5.73 o 
   2  -3   9      251.38      272.57      9.94 o 
   3  -3   9      123.19      138.58     11.29 o 
   4  -3   9      507.18      510.12     12.20 o 
   5  -3   9      265.84      245.34     17.07 o 
   6  -3   9      619.66      610.75     22.53 o 
   7  -3   9       42.19       49.08     18.14 o 
   8  -3   9       50.80       60.82     20.27 o 
   9  -3   9       27.23       24.54     20.27 o 
  10  -3   9       14.61       -4.27     19.21 o 
 -13  -2   9       50.54       84.29     26.67 o 
 -12  -2   9       87.08       73.62     14.94 o 
 -11  -2   9        0.51        2.13     19.21 o 
 -10  -2   9       43.96       42.03     10.16 o 
  -9  -2   9      342.74      332.24     17.28 o 
  -8  -2   9       76.08       93.34     24.01 o 
  -7  -2   9       40.54       57.07      9.68 o 
  -6  -2   9      196.52      185.72      9.32 o 
  -5  -2   9     2057.96     2121.80     32.53 o 
  -4  -2   9     2279.47     2164.48     67.22 o 
  -3  -2   9        1.65       -0.87      7.41 o 
  -2  -2   9       32.15       22.09      6.38 o 
  -1  -2   9      214.93      234.73     11.12 o 
   0  -2   9      849.69      912.52     16.21 o 
   1  -2   9      430.66      400.60     10.16 o 
   2  -2   9      382.17      382.14     11.45 o 
   3  -2   9       33.75       35.04      7.00 o 
   4  -2   9       43.87       50.01      7.09 o 
   5  -2   9       46.55       34.90      4.84 o 
   6  -2   9      140.45      139.80     22.94 o 
   7  -2   9      367.84      308.38     11.56 o 
   8  -2   9       91.98      113.10     22.41 o 
   9  -2   9      253.18      244.33     49.08 o 
  10  -2   9        0.16       19.21     20.27 o 
  11  -2   9        5.92        8.54     36.28 o 
 -13  -1   9       13.47       17.07     11.74 o 
 -12  -1   9        7.09        6.40     10.67 o 
 -11  -1   9       81.68       69.62     25.61 o 
 -10  -1   9       10.81       23.17      7.68 o 
  -9  -1   9       31.55       34.61      6.57 o 
  -8  -1   9      127.99      121.88      8.36 o 
  -7  -1   9       37.18       32.71      5.99 o 
  -6  -1   9        5.79        3.56      5.54 o 
  -5  -1   9       47.32       51.22      5.07 o 
  -4  -1   9      974.36      946.44     20.33 o 
  -3  -1   9       52.37       53.08      7.54 o 
  -2  -1   9     2488.25     2496.76     36.94 o 
  -1  -1   9       55.35       37.31     10.92 o 
   0  -1   9      977.07     1000.47     25.61 o 
   1  -1   9     4031.73     4061.45     57.32 o 
   2  -1   9      172.50      189.39      9.60 o 
   3  -1   9       50.73       46.19      6.30 o 
   4  -1   9      668.64      623.87     14.40 o 
   5  -1   9       21.12       26.20      4.80 o 
   6  -1   9      599.49      574.98     26.43 o 
   7  -1   9        4.65        5.00      3.24 o 
   8  -1   9        9.87       -9.60     16.00 o 
   9  -1   9       37.38       29.87     33.08 o 
  10  -1   9       10.22       17.07     19.21 o 
  11  -1   9       58.57       22.41     21.34 o 
 -12   0   9       98.94      122.96     21.87 o 
 -11   0   9      131.08      136.72     10.16 o 
 -10   0   9      978.92      996.00     18.46 o 
  -9   0   9        9.53       -2.30      5.31 o 
  -8   0   9       83.85       75.81     21.87 o 
  -7   0   9      428.00      434.98     12.36 o 
  -6   0   9       66.84       73.35      6.43 o 
  -5   0   9      165.48      168.94     14.67 o 
  -4   0   9     5122.81     5082.76     67.35 o 
  -3   0   9     2312.58     2415.11     37.70 o 
  -2   0   9     1727.74     1861.22     49.08 o 
  -1   0   9      173.49      189.60      8.65 o 
   0   0   9      107.89       96.31      8.88 o 
   1   0   9     3230.38     3433.54     53.88 o 
   2   0   9     6723.52     6432.27    216.59 o 
   3   0   9      133.00      165.02     19.74 o 
   4   0   9      655.08      636.45     22.41 o 
   5   0   9       18.01       15.55      5.12 o 
   6   0   9      381.35      382.86     13.87 o 
   7   0   9       15.07       13.83      2.77 o 
   8   0   9       98.48       85.24      4.23 o 
   9   0   9        0.15       10.67     16.00 o 
  10   0   9       15.61       62.95     22.41 o 
  11   0   9       24.64       61.88     22.41 o 
  12   0   9      105.15      125.90     28.81 o 
 -12   1   9      109.52       77.98     11.70 o 
 -11   1   9       20.01       11.28      7.68 o 
 -10   1   9      184.69      202.27     17.75 o 
  -9   1   9      299.75      309.02     21.22 o 
  -8   1   9      144.87      146.42      7.79 o 
  -7   1   9       47.74       47.22      8.37 o 
  -6   1   9        7.02        8.28      6.02 o 
  -5   1   9      110.88      107.95      8.19 o 
  -4   1   9      628.89      681.67     18.93 o 
  -3   1   9     5762.61     5967.22    102.03 o 
  -2   1   9     1201.38     1337.61     22.60 o 
  -1   1   9      254.55      301.18     26.67 o 
   0   1   9       38.47       29.79      6.38 o 
   1   1   9     1439.08     1474.19     61.88 o 
   2   1   9      180.69      181.11     12.80 o 
   3   1   9     2411.22     2409.89     37.50 o 
   4   1   9       81.19       83.09      7.47 o 
   5   1   9      846.88      839.48     13.52 o 
   6   1   9      263.92      267.17      7.43 o 
   7   1   9      735.33      826.71     14.58 o 
   8   1   9      293.30      320.03      7.36 o 
   9   1   9      204.92      181.98      7.15 o 
  11   1   9       35.97       51.21     21.34 o 
  12   1   9        3.63       -4.27     19.21 o 
 -12   2   9        9.42       -3.38     12.60 o 
 -11   2   9      132.56      104.10      8.35 o 
 -10   2   9       51.41       52.65      7.24 o 
  -9   2   9        0.53       -1.84      5.76 o 
  -8   2   9       34.99       43.83      7.89 o 
  -7   2   9      222.02      214.72      9.54 o 
  -6   2   9       43.53       39.37      6.55 o 
  -5   2   9       22.94       26.61      6.59 o 
  -4   2   9      952.86      957.00     36.96 o 
  -3   2   9      645.58      632.59     22.94 o 
  -2   2   9      104.92       97.50      7.89 o 
  -1   2   9       40.84       45.05      8.49 o 
   0   2   9      134.49      154.35      8.20 o 
   1   2   9     6534.21     6248.82     94.63 o 
   2   2   9     2525.83     2503.40     77.89 o 
   3   2   9       23.40       26.57      5.62 o 
   4   2   9       10.14       17.58      6.90 o 
   5   2   9       41.06       44.16     11.74 o 
   6   2   9      135.32      135.64     11.24 o 
   7   2   9      302.04      283.03     13.58 o 
   8   2   9      445.48      439.32     10.40 o 
   9   2   9       88.65       84.55      5.64 o 
  10   2   9        1.21        3.41      7.59 o 
  12   2   9       49.99       81.09     23.47 o 
  13   2   9        0.35       14.94     20.27 o 
 -11   3   9        2.19        4.27      7.12 o 
 -10   3   9       12.28       11.99      7.85 o 
  -9   3   9      238.60      288.33     19.30 o 
  -8   3   9      341.11      375.05     18.98 o 
  -7   3   9        0.17        0.69      8.87 o 
  -6   3   9      243.14      224.92     19.41 o 
  -5   3   9      103.52       88.64      7.34 o 
  -4   3   9      138.67      132.28      8.78 o 
  -3   3   9      760.75      748.18     24.20 o 
  -2   3   9      121.36      102.85     10.46 o 
  -1   3   9      829.20      925.46     17.62 o 
   0   3   9      249.53      283.15     34.14 o 
   1   3   9     1235.56     1177.56     20.65 o 
   2   3   9    18254.98    17966.00    361.23 o 
   3   3   9        3.47        1.22      5.12 o 
   4   3   9      390.85      429.15     26.14 o 
   5   3   9      991.26     1034.84     44.28 o 
   6   3   9       83.51       83.49      9.23 o 
   7   3   9      180.08      192.69     12.80 o 
   8   3   9     1783.43     1789.04     54.41 o 
   9   3   9      363.14      373.09     10.40 o 
  10   3   9       49.37       46.90      7.24 o 
  11   3   9        0.00       -5.33      7.47 o 
  12   3   9      237.29      289.14     51.21 o 
  13   3   9        1.69        3.20     18.14 o 
 -11   4   9        3.96       20.63     18.14 o 
 -10   4   9       24.34       29.86      7.78 o 
  -9   4   9        0.20       11.58      6.19 o 
  -8   4   9        3.67       17.46      7.32 o 
  -7   4   9        0.01       -1.07      6.29 o 
  -6   4   9      260.92      254.85     12.42 o 
  -5   4   9      881.81      886.73     18.82 o 
  -4   4   9      241.67      233.73     12.59 o 
  -3   4   9       98.82      115.83     10.52 o 
  -2   4   9        9.97        9.74      8.08 o 
  -1   4   9       35.04       47.51     12.56 o 
   0   4   9     1078.97     1146.53     20.96 o 
   1   4   9     1203.49     1159.92     51.21 o 
   2   4   9       37.41       23.26      8.88 o 
   3   4   9      760.93      692.78     15.34 o 
   4   4   9        1.44       10.09      7.90 o 
   5   4   9       63.68       98.70     18.67 o 
   6   4   9       54.89       62.54     10.14 o 
   7   4   9     1097.55     1100.04     20.96 o 
   8   4   9       35.37       44.03      7.80 o 
   9   4   9      186.19      204.55     35.21 o 
  10   4   9        0.65        2.51      6.12 o 
  11   4   9        6.30        1.74      6.45 o 
  12   4   9        0.26        0.00      8.54 o 
 -10   5   9       17.97       11.77     10.13 o 
  -9   5   9       36.77       36.03      6.26 o 
  -8   5   9       16.72        4.86      8.36 o 
  -7   5   9        2.82        7.72      5.80 o 
  -6   5   9       32.03       23.38      6.10 o 
  -5   5   9      101.21      116.26      9.30 o 
  -4   5   9       53.98       40.27      8.25 o 
  -3   5   9     7845.45     7766.96    126.99 o 
  -2   5   9      618.23      622.38     21.29 o 
  -1   5   9      275.20      261.26     12.80 o 
   0   5   9        4.16       -8.59      8.59 o 
   1   5   9       27.12       27.26      7.43 o 
   2   5   9      144.90      149.60     12.31 o 
   3   5   9       39.58       24.23      7.43 o 
   4   5   9      378.29      347.46     13.06 o 
   5   5   9      108.29      124.88     13.34 o 
   6   5   9       95.70       94.55      9.72 o 
   7   5   9     1863.10     1744.47     61.88 o 
   8   5   9        3.58       20.03      9.67 o 
   9   5   9      141.11      137.96     25.61 o 
  10   5   9      346.17      349.87     13.15 o 
  11   5   9      333.31      333.89     10.92 o 
  12   5   9        0.50       12.80      6.77 o 
  13   5   9        6.85       24.54     18.14 o 
  -9   6   9       54.88       42.03      6.93 o 
  -8   6   9      119.42      145.78     10.72 o 
  -7   6   9        9.82        1.88      7.99 o 
  -6   6   9       27.80       27.35      9.36 o 
  -5   6   9      301.31      313.11     10.35 o 
  -4   6   9       10.85       15.25      6.01 o 
  -3   6   9     1496.18     1453.64     26.51 o 
  -2   6   9     5406.95     4949.28    104.94 o 
  -1   6   9      156.70      161.75     13.36 o 
   0   6   9      147.42      164.79     10.76 o 
   1   6   9        5.56        2.70      9.60 o 
   2   6   9     2293.49     2244.42     83.76 o 
   3   6   9       69.38       61.49     11.54 o 
   4   6   9     4036.59     3933.63    106.16 o 
   5   6   9       39.05       53.35      9.72 o 
   6   6   9      459.66      478.14     16.86 o 
   7   6   9       70.47       75.44     13.41 o 
   8   6   9     2935.82     2873.14     58.43 o 
   9   6   9        6.41        5.75      9.05 o 
  10   6   9      190.80      190.42     12.31 o 
  11   6   9      187.25      209.76     10.92 o 
  12   6   9      236.43      221.71     12.76 o 
  13   6   9       14.43       14.58      7.63 o 
  -9   7   9        2.29        0.00     17.07 o 
  -8   7   9        7.95        8.64      6.02 o 
  -7   7   9       33.77       20.41     10.44 o 
  -6   7   9       67.19       99.30     19.88 o 
  -5   7   9        0.04        3.55      6.16 o 
  -4   7   9       23.87       22.53     11.63 o 
  -3   7   9      244.45      245.64     15.23 o 
  -2   7   9     1982.63     2018.96     35.73 o 
  -1   7   9      652.18      568.22     20.48 o 
   0   7   9      133.65      154.03     14.80 o 
   1   7   9        3.97        8.80      9.71 o 
   2   7   9      529.26      500.08     23.47 o 
   3   7   9      892.41      910.62     40.54 o 
   4   7   9      241.19      208.03     15.34 o 
   5   7   9      572.10      561.79     25.03 o 
   6   7   9       30.27        9.02     11.35 o 
   7   7   9      350.30      335.25     28.27 o 
   8   7   9        4.12       -4.00     12.80 o 
   9   7   9      270.10      280.20     16.74 o 
  10   7   9       34.80       28.27     10.98 o 
  11   7   9       72.92       55.69     11.12 o 
  12   7   9        4.06       -8.10     10.67 o 
  13   7   9      125.76      121.63     13.87 o 
  14   7   9       12.39       -9.60     18.14 o 
  -8   8   9        8.72       16.43      8.28 o 
  -7   8   9      109.95      106.86     11.61 o 
  -6   8   9      101.68       92.50     10.13 o 
  -5   8   9       82.08       78.89      9.56 o 
  -4   8   9        4.90        1.30      6.01 o 
  -3   8   9        5.53        1.17      6.35 o 
  -2   8   9        2.69        0.95      8.52 o 
  -1   8   9      105.10      109.04      9.26 o 
   0   8   9      387.65      391.87     16.10 o 
   1   8   9        3.54       -1.79     17.60 o 
   2   8   9      543.76      564.04     25.46 o 
   3   8   9     2955.89     2752.06     53.91 o 
   4   8   9       72.34       73.58     16.47 o 
   5   8   9      489.51      541.50     71.49 o 
   6   8   9      448.80      417.36     27.21 o 
   7   8   9      419.05      417.68     40.01 o 
   8   8   9       58.20       38.02     13.34 o 
   9   8   9      318.86      343.59     16.60 o 
  10   8   9       56.16       52.06     13.03 o 
  11   8   9        0.26      -12.27     15.09 o 
  12   8   9       15.69        5.71     13.94 o 
  13   8   9       59.35       45.88     13.87 o 
  14   8   9       21.99       37.34     23.47 o 
  -7   9   9       12.72       13.84      6.73 o 
  -6   9   9       80.55       77.88     10.54 o 
  -5   9   9       17.89       18.20      7.81 o 
  -4   9   9        3.22        3.20      8.18 o 
  -3   9   9        5.50       -6.29      7.14 o 
  -2   9   9      568.95      527.85     21.95 o 
  -1   9   9      373.41      323.88     17.39 o 
   0   9   9        0.20       -4.42      7.70 o 
   1   9   9      910.47      852.81     28.21 o 
   2   9   9       95.47      104.85     13.06 o 
   3   9   9      157.44      158.10     18.90 o 
   4   9   9     1761.14     1626.93     39.60 o 
   5   9   9      542.61      512.17     21.84 o 
   6   9   9       45.37       58.76     12.83 o 
   7   9   9     1050.18     1058.82     42.14 o 
   8   9   9        1.02        8.00      9.81 o 
   9   9   9        7.99       -7.47      9.81 o 
  10   9   9     1790.18     1741.30     40.74 o 
  11   9   9      205.51      253.77     40.01 o 
  12   9   9       33.38       25.58     12.76 o 
  13   9   9        3.91        6.40     22.41 o 
  14   9   9       26.47       62.95     16.00 o 
  -6  10   9       37.26       31.70     14.34 o 
  -5  10   9       16.75       20.01      7.60 o 
  -4  10   9        7.31       18.91     13.76 o 
  -3  10   9       38.17       18.87     11.09 o 
  -2  10   9      193.93      188.53     15.23 o 
  -1  10   9       26.88       24.71     11.45 o 
   0  10   9       88.65       91.11     13.50 o 
   1  10   9       14.00       -1.88      8.12 o 
   2  10   9       99.50      134.89     21.34 o 
   3  10   9      154.79      161.62     18.90 o 
   4  10   9       41.85       42.16     15.17 o 
   5  10   9       53.79       55.41     16.47 o 
   6  10   9        0.07        0.33     14.40 o 
   7  10   9       53.69       51.50     12.83 o 
   8  10   9      149.49      182.28     19.49 o 
   9  10   9        9.64        0.58     12.20 o 
  10  10   9       83.77       69.20     16.74 o 
  11  10   9       99.14      108.87     16.86 o 
  12  10   9      128.23      101.93     19.74 o 
  13  10   9        4.35      -14.94     16.00 o 
  14  10   9       11.01       -4.27     14.94 o 
  -5  11   9        3.87       -4.86      8.47 o 
  -4  11   9        8.14        1.61      9.36 o 
  -3  11   9        3.63       12.61     10.78 o 
  -2  11   9      126.64      124.38     17.21 o 
  -1  11   9       54.81       62.11     13.39 o 
   0  11   9       17.79       29.47     11.94 o 
   1  11   9      143.34      141.01     12.67 o 
   2  11   9        7.29       10.87      9.51 o 
   3  11   9       22.98       13.80     13.34 o 
   4  11   9      469.00      455.03     22.41 o 
   5  11   9      181.25      179.25     29.79 o 
   6  11   9       75.86       59.77     14.33 o 
   7  11   9      137.68      112.24     25.07 o 
   8  11   9       12.64        0.85     13.15 o 
   9  11   9      362.72      340.32     56.55 o 
  10  11   9        5.03        0.61     13.99 o 
  11  11   9       12.58        4.84     13.26 o 
  12  11   9        0.00        6.40     13.36 o 
  13  11   9       27.71       26.67     32.01 o 
  -3  12   9      165.40      190.67     30.75 o 
  -2  12   9      147.05      170.88     15.86 o 
  -1  12   9      131.11       93.81     18.91 o 
   0  12   9        0.13       -2.75     11.04 o 
   1  12   9       10.46       18.40      9.85 o 
   2  12   9       24.07       36.50     16.29 o 
   3  12   9      523.35      455.57     24.40 o 
   4  12   9      354.86      375.64     48.55 o 
   5  12   9       29.60       21.01     15.90 o 
   6  12   9      958.03     1015.97     70.42 o 
   7  12   9      421.62      376.29     23.35 o 
   8  12   9       29.31       17.07     33.08 o 
   9  12   9      186.81      251.81     20.74 o 
  10  12   9       53.25       46.89     18.25 o 
  11  12   9       51.47       47.96     15.03 o 
  12  12   9       67.29       78.35     15.79 o 
  13  12   9       22.71       32.01     36.28 o 
  -2  13   9       12.61       13.96     10.54 o 
  -1  13   9      258.51      249.63     23.65 o 
   0  13   9      131.54      141.54     21.28 o 
   1  13   9       89.84      102.27     22.92 o 
   2  13   9       42.54       27.67     10.58 o 
   3  13   9      127.24      152.85     25.59 o 
   4  13   9       47.26       57.82     11.14 o 
   5  13   9        9.36        6.11     18.67 o 
   6  13   9      403.03      436.30     25.27 o 
   7  13   9      359.68      360.05     29.51 o 
   8  13   9      264.98      270.81     27.02 o 
   9  13   9        4.46       -8.29     24.11 o 
  10  13   9       27.63       21.84     14.28 o 
  11  13   9       10.45       31.74     19.71 o 
  12  13   9       46.31       23.39     15.03 o 
   0  14   9       78.92       66.41     13.03 o 
   1  14   9        9.26        0.41      9.81 o 
   2  14   9        1.77       14.40     11.32 o 
   3  14   9       65.06       61.47     12.86 o 
   4  14   9       73.64       86.74     13.68 o 
   5  14   9      167.21      170.12     18.12 o 
   6  14   9        4.86        0.23      9.06 o 
   7  14   9       20.89        2.68     13.19 o 
   8  14   9       63.10       77.16     24.01 o 
   9  14   9       26.67       23.45     33.08 o 
  10  14   9       19.39       18.44     16.00 o 
  11  14   9      342.44      395.09     28.10 o 
   3  15   9      112.04      115.40     13.90 o 
   4  15   9       24.83       27.85     11.54 o 
   5  15   9       40.76       47.50     20.00 o 
   6  15   9       12.13       26.06     19.28 o 
   7  15   9       40.24       39.86     11.50 o 
   8  15   9       30.10       14.58     15.79 o 
   9  15   9        7.20       39.26     20.90 o 
  -7 -11  10      112.32      130.35     20.66 o 
  -6 -11  10       43.70       33.13     16.54 o 
  -5 -11  10        2.77        7.31     16.54 o 
  -4 -11  10        1.91       -3.66     15.47 o 
  -3 -11  10       27.66       22.24     12.79 o 
  -2 -11  10        2.32        6.60      9.67 o 
 -10 -10  10        9.24        8.81     14.01 o 
  -9 -10  10        0.79      -13.81     13.81 o 
  -8 -10  10       13.33       -6.46     20.81 o 
  -7 -10  10       70.60       99.82     33.08 o 
  -6 -10  10       20.77        5.92     14.40 o 
  -5 -10  10      512.01      589.00     25.61 o 
  -4 -10  10       68.19      102.47     13.58 o 
  -3 -10  10      147.98      151.63     39.48 o 
  -2 -10  10       40.99       42.43     14.35 o 
  -1 -10  10       22.94       18.54      7.16 o 
   0 -10  10      179.89      168.23     10.96 o 
   1 -10  10        1.22       -5.97     10.21 o 
 -11  -9  10      118.36       98.11     31.73 o 
 -10  -9  10      258.42      245.61     31.48 o 
  -9  -9  10        0.11      -13.02     13.02 o 
  -8  -9  10        4.24       16.13     12.56 o 
  -7  -9  10       58.00       45.50     13.58 o 
  -6  -9  10      244.07      266.10     18.46 o 
  -5  -9  10       35.00       45.60     12.56 o 
  -4  -9  10      168.73      152.90     14.35 o 
  -3  -9  10        4.51      -10.74     10.74 o 
  -2  -9  10      454.61      456.81     23.10 o 
  -1  -9  10       60.21       40.73      8.72 o 
   0  -9  10      289.57      280.04     11.87 o 
   1  -9  10        0.43       -5.38      8.23 o 
   2  -9  10        3.37       11.97     17.66 o 
   3  -9  10        0.01        3.20     12.80 o 
 -12  -8  10      179.93      188.85     19.48 o 
 -11  -8  10       37.57       58.38     26.14 o 
 -10  -8  10       81.43       68.08     21.26 o 
  -9  -8  10        0.24        6.40     14.94 o 
  -8  -8  10        2.15       21.34     14.94 o 
  -7  -8  10       27.44       33.08     14.94 o 
  -6  -8  10        1.38       -2.13     12.80 o 
  -5  -8  10      778.13      797.01     33.08 o 
  -4  -8  10        9.31        2.13     10.67 o 
  -3  -8  10      471.26      451.49      9.30 o 
  -2  -8  10        9.22       12.14      5.10 o 
  -1  -8  10      259.77      270.72     10.13 o 
   0  -8  10       21.43       14.65      7.01 o 
   1  -8  10      246.08      274.00     15.99 o 
   2  -8  10        0.15        7.59      7.66 o 
   3  -8  10        4.84        2.74      6.21 o 
   4  -8  10        1.58        1.07     13.87 o 
 -12  -7  10       19.00       38.94     18.93 o 
 -11  -7  10      133.09      133.37     23.47 o 
 -10  -7  10       71.79      104.56     21.34 o 
  -9  -7  10      295.38      280.61     24.54 o 
  -8  -7  10       87.08       64.02     28.81 o 
  -7  -7  10      268.37      227.26     21.34 o 
  -6  -7  10       40.57       41.61     14.94 o 
  -5  -7  10      540.17      559.08     26.67 o 
  -4  -7  10       92.78       86.42     25.61 o 
  -3  -7  10       16.30       13.17      9.60 o 
  -2  -7  10      147.85      153.99      9.72 o 
  -1  -7  10       17.54       10.88      7.43 o 
   0  -7  10      249.17      278.38     18.67 o 
   1  -7  10        2.01       -5.24      6.10 o 
   2  -7  10       21.69       34.09      6.98 o 
   3  -7  10       25.39        8.99      6.43 o 
   4  -7  10        8.22       14.02      5.60 o 
   6  -7  10        0.51        6.40     17.07 o 
 -12  -6  10        0.87      -13.87     16.00 o 
 -11  -6  10       55.16       64.02     18.14 o 
 -10  -6  10        5.95       19.21     25.61 o 
  -9  -6  10        0.05       -3.20     12.80 o 
  -8  -6  10       17.14       18.14     13.87 o 
  -7  -6  10        6.04        4.27     11.74 o 
  -6  -6  10      363.86      355.29     23.47 o 
  -5  -6  10        3.43        4.27     11.74 o 
  -4  -6  10     1552.18     1507.60     43.75 o 
  -3  -6  10       37.27       43.75     11.74 o 
  -2  -6  10       10.21        6.03      6.38 o 
  -1  -6  10       82.86       92.12      7.93 o 
   0  -6  10       20.36       18.64      6.38 o 
   1  -6  10       40.19       34.98      6.79 o 
   2  -6  10       13.24       -0.40      5.90 o 
   3  -6  10        0.45        7.57      5.21 o 
   4  -6  10      178.92      200.18      8.65 o 
   5  -6  10       57.77       83.22     33.08 o 
   6  -6  10       12.67      -17.07     17.07 o 
   7  -6  10        6.07       -6.40     17.07 o 
 -13  -5  10       30.14        8.54     14.94 o 
 -12  -5  10       88.21       84.29     18.14 o 
 -11  -5  10       14.27       20.27     14.94 o 
 -10  -5  10      119.33      100.29     18.14 o 
  -9  -5  10       20.76       22.41     13.87 o 
  -8  -5  10       12.27       -1.07     19.21 o 
  -7  -5  10       78.44       57.62     14.94 o 
  -6  -5  10      339.55      353.16     22.41 o 
  -5  -5  10     1442.23     1470.26     43.75 o 
  -4  -5  10        0.19       -3.53      5.33 o 
  -3  -5  10       19.40       19.77      7.47 o 
  -2  -5  10       86.41       99.83      6.16 o 
  -1  -5  10       39.23       41.09      6.12 o 
   0  -5  10      132.21      155.88      9.63 o 
   1  -5  10        2.17        8.54      8.54 o 
   2  -5  10      130.10      153.45      9.78 o 
   3  -5  10       55.70       51.82      9.41 o 
   4  -5  10      136.77      133.26      5.98 o 
   5  -5  10       40.85       53.93      5.17 o 
   6  -5  10      203.97      297.68     26.67 o 
   7  -5  10       17.04       38.41     19.21 o 
   8  -5  10       13.01       35.21     36.28 o 
 -13  -4  10       70.42       71.49     18.14 o 
 -12  -4  10       27.10       55.48     28.81 o 
 -11  -4  10       31.85       57.62     16.00 o 
 -10  -4  10       22.67       24.54     25.61 o 
  -9  -4  10      799.48      765.00     32.01 o 
  -8  -4  10       67.22       42.68     13.87 o 
  -7  -4  10      170.28      132.30     16.00 o 
  -6  -4  10       21.52        4.80     12.27 o 
  -5  -4  10     2442.97     2296.01     62.35 o 
  -4  -4  10      511.12      524.10     34.68 o 
  -3  -4  10        1.31       -6.29      7.14 o 
  -2  -4  10      209.75      224.52      6.81 o 
  -1  -4  10        2.54       -2.68      5.87 o 
   0  -4  10     1158.39     1128.72     17.38 o 
   1  -4  10     1047.57     1021.94     23.43 o 
   2  -4  10       54.68       53.13      9.46 o 
   3  -4  10      137.36      127.33      9.03 o 
   4  -4  10       26.61       26.38      8.20 o 
   5  -4  10       71.53       59.68      9.05 o 
   6  -4  10       29.70       32.92      3.61 o 
   7  -4  10       21.89       -5.33     16.00 o 
   8  -4  10      124.03      110.96     41.61 o 
   9  -4  10        3.28        4.27     19.21 o 
 -13  -3  10       11.51       17.07     13.87 o 
 -12  -3  10       16.26       20.27     13.87 o 
 -11  -3  10        0.04      -12.80     12.80 o 
 -10  -3  10      229.24      290.21     36.28 o 
  -9  -3  10       39.24       55.48      8.68 o 
  -8  -3  10      181.78      183.95     27.01 o 
  -7  -3  10      460.85      480.53     14.18 o 
  -6  -3  10      307.05      295.57      9.08 o 
  -5  -3  10      287.50      304.51     21.73 o 
  -4  -3  10      166.12      148.33     13.86 o 
  -3  -3  10       86.87       97.90     11.94 o 
  -2  -3  10        0.56        5.33      6.79 o 
  -1  -3  10       31.90       47.01      9.20 o 
   0  -3  10      738.93      688.86     15.45 o 
   1  -3  10     1715.56     1600.15     39.30 o 
   2  -3  10      110.48      110.24      6.83 o 
   3  -3  10      474.25      502.08     11.21 o 
   4  -3  10     1027.37     1047.41     21.74 o 
   5  -3  10      249.80      242.29     33.61 o 
   6  -3  10      242.73      237.47     21.87 o 
   7  -3  10        1.07       -4.27     14.94 o 
   8  -3  10       25.59        2.13     16.00 o 
   9  -3  10       22.13        6.40     18.14 o 
  10  -3  10       24.37       12.80     21.34 o 
 -13  -2  10        4.90       45.88     14.94 o 
 -12  -2  10       71.05       76.82     16.00 o 
 -11  -2  10       31.76       29.87     13.87 o 
 -10  -2  10      579.85      626.45     20.37 o 
  -9  -2  10      594.46      619.78     15.37 o 
  -8  -2  10       29.12       23.23      5.43 o 
  -7  -2  10      522.51      544.05     18.34 o 
  -6  -2  10       57.63       62.90      4.69 o 
  -5  -2  10      442.78      447.49     21.98 o 
  -4  -2  10     3189.86     3099.88     90.16 o 
  -3  -2  10      217.00      212.21     16.00 o 
  -2  -2  10      769.13      844.54     37.88 o 
  -1  -2  10      188.79      216.59     10.16 o 
   0  -2  10       16.25       13.78      7.53 o 
   1  -2  10        8.47       -1.97      4.86 o 
   2  -2  10      158.19      153.69     15.47 o 
   3  -2  10      486.43      485.53     16.86 o 
   4  -2  10      369.51      346.76     13.08 o 
   5  -2  10       15.43       12.82      3.44 o 
   6  -2  10      127.00      145.05     16.54 o 
   7  -2  10       50.58       52.16      6.04 o 
   8  -2  10       41.62       40.54     19.21 o 
   9  -2  10        0.08        5.33     18.14 o 
  10  -2  10       42.99       37.34     22.41 o 
 -12  -1  10       14.78       -2.13     11.74 o 
 -11  -1  10      239.93      302.57     16.66 o 
 -10  -1  10        1.91       13.35      7.25 o 
  -9  -1  10     2048.15     2111.15     34.65 o 
  -8  -1  10       52.27       36.58      6.04 o 
  -7  -1  10       28.80       31.02      9.17 o 
  -6  -1  10       50.50       47.53      7.17 o 
  -5  -1  10       13.04        9.60      6.16 o 
  -4  -1  10     2408.06     2264.63     39.96 o 
  -3  -1  10     3467.36     3357.26     68.82 o 
  -2  -1  10       72.37       77.07     10.28 o 
  -1  -1  10      501.94      508.71     13.52 o 
   0  -1  10      126.86      125.09     14.28 o 
   1  -1  10       24.85       35.69      6.38 o 
   2  -1  10      389.40      392.86     13.02 o 
   3  -1  10     1767.32     1837.62     41.61 o 
   4  -1  10       13.91       13.05      4.86 o 
   5  -1  10      540.93      509.34     12.98 o 
   6  -1  10        1.10        0.38      3.50 o 
   7  -1  10       12.24       15.36      8.40 o 
   8  -1  10        3.97        5.33     18.14 o 
   9  -1  10        2.58        3.20     29.87 o 
  10  -1  10        0.48      -19.21     20.27 o 
  11  -1  10       24.74       82.16     44.81 o 
 -12   0  10        1.28        1.68      9.60 o 
 -11   0  10       10.60       12.70      7.89 o 
 -10   0  10       49.77       38.83      7.78 o 
  -9   0  10        0.79        8.47      6.10 o 
  -8   0  10      454.53      472.68     13.62 o 
  -7   0  10      166.26      155.14      9.24 o 
  -6   0  10      146.21      151.69      9.36 o 
  -5   0  10       16.32       18.30      6.72 o 
  -4   0  10      284.40      293.32     14.94 o 
  -3   0  10     1609.73     1743.93     36.49 o 
  -2   0  10      292.91      273.47     25.07 o 
  -1   0  10      641.16      717.43     15.79 o 
   0   0  10       12.27       22.68      7.53 o 
   1   0  10      676.62      624.66     29.34 o 
   2   0  10      547.75      525.39     28.27 o 
   3   0  10       85.91       99.91      8.88 o 
   4   0  10      145.04      147.96     20.81 o 
   5   0  10      323.55      321.88      9.63 o 
   6   0  10      171.06      163.44      9.72 o 
   7   0  10        0.09        0.75      3.90 o 
   8   0  10      163.72      169.06     12.71 o 
   9   0  10        5.69        3.20      2.13 o 
  10   0  10      271.24      305.15     32.01 o 
  11   0  10       34.99       57.62     23.47 o 
  12   0  10       84.87       71.49     46.95 o 
 -12   1  10        9.89       19.04      9.78 o 
 -11   1  10        1.00       -1.49      6.40 o 
 -10   1  10        7.53        2.56      7.42 o 
  -9   1  10       27.90       29.51     11.49 o 
  -8   1  10      224.58      210.14     13.57 o 
  -7   1  10       96.62      123.07      7.96 o 
  -6   1  10     2237.72     2087.75     36.35 o 
  -5   1  10      203.46      198.07     24.81 o 
  -4   1  10     2282.63     2248.13     45.78 o 
  -3   1  10     1939.89     2055.41     35.44 o 
  -2   1  10       73.95       72.53      8.65 o 
  -1   1  10      731.29      779.76     16.55 o 
   0   1  10      257.46      267.53     10.48 o 
   1   1  10      106.28      100.90      9.07 o 
   2   1  10     1472.44     1416.18     42.68 o 
   3   1  10      988.22      942.70     26.28 o 
   4   1  10      145.16      124.01     17.07 o 
   5   1  10      230.81      223.91     12.27 o 
   6   1  10      179.48      175.48      8.00 o 
   7   1  10       35.02       33.74      4.80 o 
   8   1  10      421.71      424.04      8.87 o 
   9   1  10      193.16      162.10     17.87 o 
  10   1  10       17.96       10.67     18.14 o 
  11   1  10        2.28        9.60     19.21 o 
  12   1  10        1.19      -22.41     22.41 o 
 -11   2  10       82.06      104.08     11.43 o 
 -10   2  10        7.00        7.19      5.88 o 
  -9   2  10        5.80        4.71      5.93 o 
  -8   2  10       40.26       33.58     10.68 o 
  -7   2  10      273.09      305.95     10.25 o 
  -6   2  10      785.19      757.25     37.29 o 
  -5   2  10     2472.48     2332.21     48.57 o 
  -4   2  10      437.01      399.26     14.63 o 
  -3   2  10     1918.34     2011.12     43.21 o 
  -2   2  10     1924.76     1858.73     78.42 o 
  -1   2  10       77.66       73.17     13.82 o 
   0   2  10     1162.95     1189.29     21.41 o 
   1   2  10       84.21       88.45      9.85 o 
   2   2  10      867.35      838.34     19.61 o 
   3   2  10     1791.88     1812.87     31.67 o 
   4   2  10       93.83      103.38     13.87 o 
   5   2  10      897.58      933.98     38.41 o 
   6   2  10       23.43       30.90      7.10 o 
   7   2  10       67.13       72.70     16.00 o 
   8   2  10       19.23       20.98      5.73 o 
   9   2  10       85.49       98.00     10.67 o 
  10   2  10        6.89        2.23      4.27 o 
  11   2  10       34.11       14.94     19.21 o 
  12   2  10        1.29       21.34     21.34 o 
  13   2  10        7.71      -22.41     22.41 o 
 -11   3  10        4.37       -4.67      5.87 o 
 -10   3  10      130.39      145.43     16.17 o 
  -9   3  10      190.35      181.42     16.86 o 
  -8   3  10       18.90       30.11      8.12 o 
  -7   3  10        0.91       -2.09      7.74 o 
  -6   3  10      119.42       94.48     10.19 o 
  -5   3  10      676.07      622.22     31.39 o 
  -4   3  10      251.22      249.00     10.66 o 
  -3   3  10       82.43       73.23      8.96 o 
  -2   3  10      229.83      214.48     13.36 o 
  -1   3  10       42.70       46.17      7.43 o 
   0   3  10        5.64       -2.83     10.76 o 
   1   3  10      891.53      934.02     18.68 o 
   2   3  10       12.08        5.29      7.90 o 
   3   3  10      324.62      346.76     11.53 o 
   4   3  10      938.16      961.37     26.14 o 
   5   3  10      777.32      757.07     47.48 o 
   6   3  10      739.59      716.40     66.15 o 
   7   3  10       27.95       40.71      9.07 o 
   8   3  10     1436.70     1508.60     26.48 o 
   9   3  10      120.72      127.75     33.08 o 
  10   3  10       36.69       27.74      5.73 o 
  11   3  10        1.33        3.20      4.52 o 
  12   3  10        9.83       24.54     20.27 o 
 -11   4  10        0.19       10.08      6.67 o 
 -10   4  10       66.03       72.81     11.46 o 
  -9   4  10        0.02        9.60      5.80 o 
  -8   4  10      831.07      783.02     19.21 o 
  -7   4  10      516.16      518.69     13.50 o 
  -6   4  10       42.33       39.74      6.23 o 
  -5   4  10       49.62       53.28      7.06 o 
  -4   4  10       16.65       17.35      7.02 o 
  -3   4  10     1958.46     1897.05     28.43 o 
  -2   4  10     2884.56     2826.60     47.04 o 
  -1   4  10       30.65       27.89      7.68 o 
   0   4  10      731.53      744.55     21.26 o 
   1   4  10        2.00        4.52      6.38 o 
   2   4  10       34.74       43.92      7.68 o 
   3   4  10       27.30       47.81      9.60 o 
   4   4  10     1444.32     1483.17     46.95 o 
   5   4  10       41.20       43.71      7.68 o 
   6   4  10      583.05      579.79     35.74 o 
   7   4  10       15.76        0.46      6.84 o 
   8   4  10     2761.69     2807.70     68.82 o 
   9   4  10       13.27       15.42      6.77 o 
  10   4  10        6.34        2.64      6.12 o 
  11   4  10       18.39       23.60      4.86 o 
  12   4  10       60.58       52.33      7.32 o 
  13   4  10        6.92        5.33     19.21 o 
 -10   5  10       77.09       64.60      7.65 o 
  -9   5  10      103.69      113.40      9.32 o 
  -8   5  10      284.06      312.83     14.19 o 
  -7   5  10      555.05      552.06     17.38 o 
  -6   5  10       51.34       39.35      8.81 o 
  -5   5  10      386.16      371.67     11.09 o 
  -4   5  10       49.61       51.83      7.94 o 
  -3   5  10        0.31       -5.91      6.72 o 
  -2   5  10      514.70      553.80     38.94 o 
  -1   5  10     5867.46     5514.73     91.89 o 
   0   5  10      322.76      364.91     19.21 o 
   1   5  10       33.35       31.15      9.71 o 
   2   5  10        2.96        0.24      7.47 o 
   3   5  10      190.62      163.64     21.87 o 
   4   5  10      158.30      135.82     10.76 o 
   5   5  10        8.33       10.38      9.07 o 
   6   5  10     1053.00     1017.53     22.48 o 
   7   5  10     1968.48     1933.14     41.27 o 
   8   5  10      133.63      130.80     12.80 o 
   9   5  10      136.76      156.22     11.35 o 
  10   5  10       16.51       19.08      6.38 o 
  11   5  10       25.73       32.36     11.24 o 
  12   5  10        8.48        9.58      7.30 o 
  -9   6  10        7.85        1.83      7.59 o 
  -8   6  10      144.01      140.08     17.28 o 
  -7   6  10       10.84       18.14      6.52 o 
  -6   6  10       22.79       14.89      6.44 o 
  -5   6  10       36.32       24.95      7.93 o 
  -4   6  10       13.69       11.58     10.78 o 
  -3   6  10     1022.15      959.36     21.96 o 
  -2   6  10      117.80      115.19     12.69 o 
  -1   6  10        0.05       10.60     11.24 o 
   0   6  10      124.78      152.33     11.53 o 
   1   6  10      117.92      110.75     12.80 o 
   2   6  10      140.44      135.24     14.80 o 
   3   6  10     1634.92     1553.42     43.75 o 
   4   6  10      499.37      495.98     30.68 o 
   5   6  10     1088.29     1034.56     68.28 o 
   6   6  10       16.11       12.71      8.20 o 
   7   6  10      217.46      225.09     13.06 o 
   8   6  10     2668.01     2719.98     67.37 o 
   9   6  10        4.11       30.77     13.82 o 
  10   6  10       35.23       40.74      7.89 o 
  11   6  10        4.35        1.69      6.38 o 
  12   6  10       54.11       43.75     12.83 o 
  13   6  10       27.64       29.87      8.49 o 
  -8   7  10       16.78        7.26      7.49 o 
  -7   7  10      257.74      276.61     13.97 o 
  -6   7  10      370.97      400.52     16.95 o 
  -5   7  10        4.57       11.96      7.09 o 
  -4   7  10       67.97       67.45      7.93 o 
  -3   7  10        8.79        8.75      6.84 o 
  -2   7  10       77.55       79.58      9.26 o 
  -1   7  10      824.34      799.88     46.95 o 
   0   7  10        1.07       11.09      9.78 o 
   1   7  10       22.07       20.21     12.03 o 
   2   7  10        1.00       -0.78      8.20 o 
   3   7  10       11.96       17.31     10.00 o 
   4   7  10     8482.17     8115.78    196.85 o 
   5   7  10      552.59      547.40     20.65 o 
   6   7  10        6.56        5.07      8.96 o 
   7   7  10       65.63       41.85     10.48 o 
   8   7  10       96.56      124.22     27.74 o 
   9   7  10      202.21      234.00     13.19 o 
  10   7  10      343.46      332.15     34.68 o 
  11   7  10       87.81       71.77      9.72 o 
  12   7  10        0.62       -2.05     11.20 o 
  13   7  10        9.84        0.00      9.60 o 
  14   7  10       65.47       59.75     21.34 o 
  -8   8  10        0.01       -0.54      8.17 o 
  -7   8  10        0.25        1.91      8.25 o 
  -6   8  10       94.64      108.52     10.56 o 
  -5   8  10        3.04        5.30     13.34 o 
  -4   8  10       24.75       34.47     12.66 o 
  -3   8  10       43.03       35.94     13.21 o 
  -2   8  10       13.88       18.03     13.16 o 
  -1   8  10      127.95      129.18     16.58 o 
   0   8  10      302.17      289.61     14.86 o 
   1   8  10        4.20       -2.88      8.46 o 
   2   8  10      547.34      524.35     24.54 o 
   3   8  10      709.32      604.71     22.02 o 
   4   8  10      599.23      558.40     43.75 o 
   5   8  10     1142.49     1140.29     30.82 o 
   6   8  10        6.15       -4.27     16.86 o 
   7   8  10        2.26        3.46      9.41 o 
   8   8  10      320.30      350.53     16.96 o 
   9   8  10      109.33      143.30     29.87 o 
  10   8  10      101.61       98.72     12.07 o 
  11   8  10      153.04      155.29     15.50 o 
  12   8  10        1.59       12.08     10.83 o 
  13   8  10       31.30       27.74      9.05 o 
  14   8  10       33.94       43.75     23.47 o 
  -7   9  10        0.61       -5.84      7.24 o 
  -6   9  10       59.23       79.42     10.82 o 
  -5   9  10       65.26       65.30     10.74 o 
  -4   9  10       74.71       86.55     13.11 o 
  -3   9  10       54.67       59.58      8.57 o 
  -2   9  10      276.72      261.24     14.02 o 
  -1   9  10      318.35      311.30     19.05 o 
   0   9  10        3.29       14.52      9.18 o 
   1   9  10       54.32       59.84     11.53 o 
   2   9  10      154.70      139.49     14.94 o 
   3   9  10       75.77       72.72     15.98 o 
   4   9  10      229.95      249.11     18.14 o 
   5   9  10      350.57      324.33     23.26 o 
   6   9  10        1.01      -10.48     10.48 o 
   7   9  10       28.81       13.06     10.92 o 
   8   9  10      115.49       88.85     15.90 o 
   9   9  10      304.62      317.33     17.60 o 
  10   9  10      111.82      121.87     13.52 o 
  11   9  10      168.92      167.62     14.33 o 
  12   9  10       25.84       38.94     10.56 o 
  13   9  10        4.79       11.82      9.41 o 
  14   9  10        1.41        7.47     22.41 o 
  -6  10  10       85.30       83.01     11.42 o 
  -5  10  10       60.96       54.54     15.08 o 
  -4  10  10       12.61       14.60      8.33 o 
  -3  10  10       98.19       99.24      9.95 o 
  -2  10  10       16.89       21.84      8.12 o 
  -1  10  10       79.92       79.84      9.89 o 
   0  10  10     1378.37     1369.66     43.08 o 
   1  10  10       67.78       65.79     11.27 o 
   2  10  10       14.07       21.26     10.48 o 
   3  10  10       12.33       16.24     13.26 o 
   4  10  10      808.33      719.92     36.28 o 
   5  10  10       71.90       48.01     12.83 o 
   6  10  10      679.90      649.21     24.86 o 
   7  10  10       39.10       41.47     15.78 o 
   8  10  10        1.10        2.88     12.76 o 
   9  10  10       69.48       72.44     16.61 o 
  10  10  10       36.19       26.03     19.21 o 
  11  10  10       60.06       66.92     16.47 o 
  12  10  10        1.64       -1.43     11.94 o 
  13  10  10       13.67       -2.67     10.14 o 
  14  10  10       24.73       17.07     14.94 o 
  -4  11  10        7.57       13.34      9.32 o 
  -3  11  10       15.56       14.90      8.12 o 
  -2  11  10       30.53       20.81      9.27 o 
  -1  11  10       13.37       17.07      9.24 o 
   0  11  10      114.18       98.02     12.00 o 
   1  11  10      487.89      486.95     16.99 o 
   2  11  10      215.44      211.22     18.35 o 
   3  11  10        7.35       21.34     11.24 o 
   4  11  10       31.11       29.45     15.50 o 
   5  11  10      423.33      400.37     22.25 o 
   6  11  10       23.30       37.97     16.86 o 
   7  11  10      695.23      713.40     46.41 o 
   8  11  10      106.38      115.48     22.41 o 
   9  11  10      208.17      208.50     18.47 o 
  10  11  10      146.45      227.35     18.47 o 
  11  11  10        9.17       20.95     14.82 o 
  12  11  10       50.74       30.41     18.67 o 
  13  11  10        0.77       11.20     13.99 o 
  -3  12  10       11.37       23.86     10.15 o 
  -2  12  10      136.41      170.20     19.24 o 
  -1  12  10       28.84       30.38      9.39 o 
   0  12  10      231.54      223.98     16.83 o 
   1  12  10        1.36        8.05     11.68 o 
   2  12  10       19.30       14.17     10.36 o 
   3  12  10        4.39       -4.94      9.72 o 
   4  12  10      114.33       73.57     25.95 o 
   5  12  10      141.85      159.47     17.72 o 
   6  12  10       63.25       62.47     21.87 o 
   7  12  10      337.74      365.45     73.62 o 
   8  12  10      126.66      165.26     18.47 o 
   9  12  10        6.15       18.18     15.78 o 
  10  12  10       92.95       98.23     16.96 o 
  11  12  10      275.84      294.59     52.81 o 
  12  12  10       14.79        7.97     16.32 o 
  13  12  10       38.85       22.26     13.52 o 
  -2  13  10        2.69        7.47     13.87 o 
  -1  13  10        3.09       -1.56     10.93 o 
   0  13  10      137.12      161.89     26.34 o 
   1  13  10       60.45       64.73     13.01 o 
   2  13  10       14.26       -9.91     16.92 o 
   3  13  10       52.17       65.23     14.28 o 
   4  13  10       19.24       -9.02     10.76 o 
   5  13  10      160.00      179.98     23.06 o 
   6  13  10      273.25      269.87     22.25 o 
   7  13  10       58.42       77.06     21.27 o 
   8  13  10       61.76       64.41     20.84 o 
   9  13  10       69.09       72.97     16.96 o 
  10  13  10       22.20       32.68     20.81 o 
  11  13  10       47.83       55.87     16.55 o 
  12  13  10      328.65      362.20     57.62 o 
   0  14  10       73.71       83.22     19.21 o 
   1  14  10       13.54       29.22     12.63 o 
   2  14  10        8.92       17.07     12.07 o 
   3  14  10        0.38       15.76     11.99 o 
   4  14  10       14.81        9.51      9.56 o 
   5  14  10       17.27       14.15     10.19 o 
   6  14  10        9.22       14.40     14.33 o 
   7  14  10        1.95       -2.13     23.39 o 
   8  14  10        7.98       12.12     14.70 o 
   9  14  10        0.00       36.28     16.60 o 
  10  14  10      160.35      214.63     46.95 o 
  11  14  10        4.93       24.61     16.55 o 
   3  15  10       59.92       58.68     38.41 o 
   4  15  10       20.84       45.84     18.88 o 
   5  15  10       17.28       17.07     10.98 o 
   6  15  10       61.96       59.88     12.67 o 
   7  15  10       18.64       10.85     11.66 o 
   8  15  10       52.40       74.12     37.88 o 
   9  15  10        2.96      -12.80     15.79 o 
  -8 -10  11        5.32       11.58     23.05 o 
  -7 -10  11        8.22       11.81     22.27 o 
  -6 -10  11      106.49       99.65     21.26 o 
  -5 -10  11       13.48      -14.21     16.14 o 
  -4 -10  11       43.70       55.56     13.33 o 
  -3 -10  11       28.29       14.97     10.76 o 
  -2 -10  11       87.66       87.43     12.80 o 
  -1 -10  11       73.64       65.96     11.79 o 
 -10  -9  11        7.80       13.23     14.59 o 
  -9  -9  11       18.96       42.47     14.80 o 
  -8  -9  11       62.35       63.78     20.25 o 
  -7  -9  11       41.26       58.37     38.41 o 
  -6  -9  11        2.00      -16.37     16.37 o 
  -5  -9  11      577.00      555.42     31.50 o 
  -4  -9  11      137.66      125.96     14.86 o 
  -3  -9  11       52.95       65.45     15.47 o 
  -2  -9  11       85.34       72.85     11.89 o 
  -1  -9  11        0.75       -4.69      8.15 o 
   0  -9  11       78.87       96.27     14.64 o 
   1  -9  11       14.67       14.80      8.70 o 
   2  -9  11       34.00       37.63     12.39 o 
 -11  -8  11      107.05      134.89     22.94 o 
 -10  -8  11      388.53      375.57     33.08 o 
  -9  -8  11       60.94       43.75     19.21 o 
  -8  -8  11       98.18       74.69     19.21 o 
  -7  -8  11      280.90      293.41     24.54 o 
  -6  -8  11      322.65      353.16     25.61 o 
  -5  -8  11      141.30      146.17     20.27 o 
  -4  -8  11       38.77       46.95     14.94 o 
  -3  -8  11       14.94        9.35      5.62 o 
  -2  -8  11       48.33       37.15      6.13 o 
  -1  -8  11       17.74       20.65     10.22 o 
   0  -8  11      191.02      230.76     26.22 o 
   1  -8  11       12.84       26.69     11.32 o 
   2  -8  11       10.12       15.77      6.10 o 
   3  -8  11       60.99       55.19      8.12 o 
 -11  -7  11      118.22      124.83     22.41 o 
 -10  -7  11      846.14      976.26     72.55 o 
  -9  -7  11        4.29       19.21     17.07 o 
  -8  -7  11      228.30      184.58     22.41 o 
  -7  -7  11        9.04       19.21     13.87 o 
  -6  -7  11       31.56       22.41     14.94 o 
  -5  -7  11      348.26      339.29     23.47 o 
  -4  -7  11       19.52       16.00     12.80 o 
  -3  -7  11       76.78       79.89      6.68 o 
  -2  -7  11      294.33      273.04      9.20 o 
  -1  -7  11        2.60        4.16     11.74 o 
   0  -7  11       32.52       34.15      8.59 o 
   1  -7  11      513.10      495.64     15.21 o 
   2  -7  11       29.97       31.10      6.93 o 
   3  -7  11       40.55       42.65      7.63 o 
   4  -7  11        5.00       -8.54     13.87 o 
   5  -7  11       10.21        5.33     26.67 o 
 -12  -6  11       26.40       -9.60     27.74 o 
 -11  -6  11        8.79        1.07     14.94 o 
 -10  -6  11       55.26       52.28     18.14 o 
  -9  -6  11      252.21      248.60     24.54 o 
  -8  -6  11        1.60        4.27     23.47 o 
  -7  -6  11        0.83        1.07     11.74 o 
  -6  -6  11      115.78      141.90     18.14 o 
  -5  -6  11      153.74      141.90     18.14 o 
  -4  -6  11      715.60      617.58     38.41 o 
  -3  -6  11      116.75      124.07     12.27 o 
  -2  -6  11       45.17       44.34      5.62 o 
  -1  -6  11       79.52       69.54      8.96 o 
   0  -6  11        0.09        2.35      9.07 o 
   1  -6  11       85.38       55.85     12.83 o 
   2  -6  11      710.02      725.76     21.79 o 
   3  -6  11      104.52      100.39     10.84 o 
   4  -6  11      372.42      353.93     16.42 o 
   5  -6  11        8.27       18.14     16.00 o 
   6  -6  11       25.66       35.21     18.14 o 
 -12  -5  11        4.78        4.27     14.94 o 
 -11  -5  11       13.17       23.47     16.00 o 
 -10  -5  11        1.97        1.07     22.41 o 
  -9  -5  11        3.59       -1.07     12.80 o 
  -8  -5  11        5.34       10.67     13.87 o 
  -7  -5  11       37.23       41.61     14.94 o 
  -6  -5  11       24.60       26.67     13.87 o 
  -5  -5  11     1129.62     1069.09     37.34 o 
  -4  -5  11      232.16      218.46      8.00 o 
  -3  -5  11      513.14      500.53     11.20 o 
  -2  -5  11       40.96       28.17      7.43 o 
  -1  -5  11        4.16       -0.93      8.08 o 
   0  -5  11      352.47      358.45     19.74 o 
   1  -5  11      110.70       97.84      8.54 o 
   2  -5  11      152.06      144.79      9.23 o 
   3  -5  11       32.13       38.00      7.98 o 
   4  -5  11       94.28      104.28     15.47 o 
   5  -5  11        0.17        0.61      4.67 o 
   6  -5  11        0.12        4.27     26.67 o 
   7  -5  11      108.69      133.37     24.54 o 
 -12  -4  11       60.78       53.35     18.14 o 
 -11  -4  11       76.81       88.56     32.01 o 
 -10  -4  11       15.23        0.00     12.80 o 
  -9  -4  11      172.48      199.52     22.41 o 
  -8  -4  11       12.57       37.34     25.61 o 
  -7  -4  11       66.17       49.08     14.94 o 
  -6  -4  11      436.40      470.07     17.72 o 
  -5  -4  11      273.69      269.93     21.88 o 
  -4  -4  11       22.32       21.87     14.40 o 
  -3  -4  11      319.46      310.48     17.28 o 
  -2  -4  11       95.94       92.63      5.36 o 
  -1  -4  11      124.11      124.03     15.91 o 
   0  -4  11       77.84       75.26      7.18 o 
   1  -4  11     1862.00     1864.01     31.17 o 
   2  -4  11      111.46      107.98      8.20 o 
   3  -4  11       28.74       27.91      9.41 o 
   4  -4  11        0.20        4.58      8.00 o 
   5  -4  11       63.56       48.39      9.46 o 
   6  -4  11       68.33       45.63     10.37 o 
   7  -4  11       42.61       59.75     20.27 o 
   8  -4  11        4.94      -29.87     35.21 o 
 -12  -3  11        1.28      -14.94     25.61 o 
 -11  -3  11       61.69       86.42     18.14 o 
 -10  -3  11       16.00       10.67     13.87 o 
  -9  -3  11        5.32        3.73     11.74 o 
  -8  -3  11      458.20      426.73     20.13 o 
  -7  -3  11       29.19       33.89      3.89 o 
  -6  -3  11        3.70        6.70      4.85 o 
  -5  -3  11      333.77      323.95     14.43 o 
  -4  -3  11       40.01       54.14      9.81 o 
  -3  -3  11     1409.09     1240.86     36.28 o 
  -2  -3  11        2.52        8.58      9.20 o 
  -1  -3  11      637.31      657.37     20.51 o 
   0  -3  11      117.87      136.69     20.27 o 
   1  -3  11       45.13       41.53      7.14 o 
   2  -3  11     2342.35     2326.27     30.54 o 
   3  -3  11        3.98        4.36      5.31 o 
   4  -3  11      473.34      471.58     11.57 o 
   5  -3  11        4.64        9.66     11.74 o 
   6  -3  11        7.51       10.96      8.99 o 
   7  -3  11       38.33       48.01     19.21 o 
   8  -3  11        7.66       16.00     32.01 o 
   9  -3  11       45.29       40.54     21.34 o 
 -12  -2  11        2.56        8.54     23.47 o 
 -11  -2  11       47.38       29.98      7.41 o 
 -10  -2  11        1.03       -0.51      6.10 o 
  -9  -2  11      615.32      637.16     21.17 o 
  -8  -2  11       16.16       16.25      7.96 o 
  -7  -2  11       38.59       35.26      6.59 o 
  -6  -2  11      209.14      199.33      9.06 o 
  -5  -2  11        0.15        6.45      3.75 o 
  -4  -2  11     5341.95     5167.46    117.90 o 
  -3  -2  11     1442.17     1355.47     34.53 o 
  -2  -2  11      892.10      873.77     20.33 o 
  -1  -2  11      107.39      115.58     11.24 o 
   0  -2  11      530.84      514.48     22.94 o 
   1  -2  11       37.87       35.06      8.00 o 
   2  -2  11      741.83      723.13     17.57 o 
   3  -2  11      311.56      291.00     16.10 o 
   4  -2  11        1.51        0.84      3.83 o 
   5  -2  11       95.86       99.46      8.35 o 
   6  -2  11       25.82       20.12      4.05 o 
   7  -2  11      166.57      178.28     19.74 o 
   8  -2  11       18.15       42.68     34.14 o 
   9  -2  11        3.60       28.81     20.27 o 
  10  -2  11       42.20        9.60     20.27 o 
 -12  -1  11        3.11        0.07      8.76 o 
 -11  -1  11       16.40       17.94     10.67 o 
 -10  -1  11        4.16       10.82      7.51 o 
  -9  -1  11        0.87        0.46      5.39 o 
  -8  -1  11       61.19       76.54      8.82 o 
  -7  -1  11        0.18        1.96      5.57 o 
  -6  -1  11      178.38      169.18     13.22 o 
  -5  -1  11       59.60       78.84      6.37 o 
  -4  -1  11       94.42       93.11     13.03 o 
  -3  -1  11     4515.97     4317.88    117.90 o 
  -2  -1  11     3278.10     3334.18     98.16 o 
  -1  -1  11       75.16       79.38      8.65 o 
   0  -1  11      269.14      317.24     38.94 o 
   1  -1  11      294.96      339.11     72.55 o 
   2  -1  11      210.54      216.47     19.21 o 
   3  -1  11      605.25      615.74     15.90 o 
   4  -1  11      410.94      412.42     17.60 o 
   5  -1  11        3.53        2.36      6.90 o 
   6  -1  11       81.30       83.91      7.58 o 
   7  -1  11      158.55      164.61      6.72 o 
   8  -1  11      137.92      116.30      8.54 o 
   9  -1  11       94.42      110.96     23.47 o 
  10  -1  11        2.18       12.80     20.27 o 
  11  -1  11       77.78       74.69     46.95 o 
 -12   0  11       13.29        9.12     15.03 o 
 -11   0  11        5.41       14.90      7.89 o 
 -10   0  11        5.54        5.21      7.46 o 
  -9   0  11       10.42       18.38      7.61 o 
  -8   0  11      138.26      157.70      8.92 o 
  -7   0  11       83.01       93.73      7.67 o 
  -6   0  11      159.65      157.69     12.12 o 
  -5   0  11      707.23      685.34     14.76 o 
  -4   0  11        6.65        2.58      7.14 o 
  -3   0  11      722.92      712.99     25.07 o 
  -2   0  11     1438.82     1518.83     28.98 o 
  -1   0  11       46.07       55.38     10.65 o 
   0   0  11      339.02      404.81     33.61 o 
   1   0  11       45.20       51.89      8.68 o 
   2   0  11     3606.69     3693.28     65.08 o 
   3   0  11      708.77      699.81     36.81 o 
   4   0  11      368.51      376.68     25.07 o 
   5   0  11      135.28      149.96      8.00 o 
   6   0  11       11.61       10.67      4.10 o 
   7   0  11        0.12        3.83      4.14 o 
   8   0  11       43.47       56.02      3.49 o 
   9   0  11       11.51       10.89      7.47 o 
  10   0  11       11.86       10.67     19.21 o 
  11   0  11        1.41        8.54     20.27 o 
 -12   1  11        0.67        7.47     11.74 o 
 -11   1  11       34.60       30.86      8.07 o 
 -10   1  11       14.80        8.14      6.35 o 
  -9   1  11       25.01       31.42      9.17 o 
  -8   1  11     1127.28     1101.62     22.61 o 
  -7   1  11       74.13       94.38      9.09 o 
  -6   1  11      648.05      574.95     15.31 o 
  -5   1  11     1062.97     1024.48     43.21 o 
  -4   1  11      300.53      283.06     13.52 o 
  -3   1  11     1180.50     1142.47     41.61 o 
  -2   1  11      398.12      422.91     18.36 o 
  -1   1  11      104.62      107.00     10.59 o 
   0   1  11      651.39      700.69     31.48 o 
   1   1  11      548.13      542.03     17.07 o 
   2   1  11      763.73      779.32     19.61 o 
   3   1  11     7672.21     7210.40    376.10 o 
   4   1  11      206.02      201.38     19.21 o 
   5   1  11       80.34      103.89     17.07 o 
   6   1  11      360.05      419.14     15.63 o 
   7   1  11       44.88       41.93      6.94 o 
   8   1  11      125.15      137.39     18.80 o 
   9   1  11       66.84       92.06      4.86 o 
  10   1  11      191.26      231.53     28.81 o 
  11   1  11       23.97       21.34     21.34 o 
  12   1  11       26.66        9.60     37.34 o 
 -11   2  11       49.79       41.83      8.65 o 
 -10   2  11        4.52        2.93      5.88 o 
  -9   2  11      158.06      185.55      9.58 o 
  -8   2  11      235.39      258.62     11.91 o 
  -7   2  11        1.59        5.31     11.81 o 
  -6   2  11      152.31      144.22      8.58 o 
  -5   2  11       34.57       23.64      7.60 o 
  -4   2  11      248.96      247.08     10.71 o 
  -3   2  11      991.66      969.06     34.14 o 
  -2   2  11        1.66        8.88      9.85 o 
  -1   2  11       11.37        2.02      6.67 o 
   0   2  11      909.26      959.18     47.48 o 
   1   2  11      464.76      448.56     37.88 o 
   2   2  11      250.15      257.83     18.20 o 
   3   2  11      231.57      189.64     12.27 o 
   4   2  11      102.49       93.23      9.63 o 
   5   2  11        0.46        1.22      5.12 o 
   6   2  11      124.99      124.66      7.43 o 
   7   2  11       50.50       53.52     11.74 o 
   8   2  11        8.04       12.48      4.86 o 
   9   2  11       58.48       76.21     16.00 o 
  10   2  11      209.32      211.02     20.43 o 
  11   2  11       26.44       58.68     22.41 o 
  12   2  11        1.60       -5.33     19.21 o 
 -11   3  11       67.80       70.41      9.89 o 
 -10   3  11        1.47       -1.01      8.76 o 
  -9   3  11       72.29       69.81      9.41 o 
  -8   3  11      101.67      130.86     15.25 o 
  -7   3  11      578.34      592.84     28.27 o 
  -6   3  11      224.04      197.26     12.64 o 
  -5   3  11        0.57        4.05      5.73 o 
  -4   3  11       42.95       50.09      8.26 o 
  -3   3  11      246.06      260.31     12.76 o 
  -2   3  11     5399.26     5141.26    260.34 o 
  -1   3  11     1097.44     1134.65     47.48 o 
   0   3  11      864.48      845.67     48.55 o 
   1   3  11       60.82       69.64      8.46 o 
   2   3  11       40.30       34.14      8.76 o 
   3   3  11       65.39       80.73      9.71 o 
   4   3  11       10.96        9.64     11.53 o 
   5   3  11       27.20       13.27     11.79 o 
   6   3  11        0.39        8.38      7.68 o 
   7   3  11      259.55      233.55     12.03 o 
   8   3  11        0.03        2.74      5.12 o 
   9   3  11       21.20       31.37      5.88 o 
  10   3  11      111.72      115.57      7.63 o 
  11   3  11      277.89      269.07     23.84 o 
  12   3  11       83.33       66.15     23.47 o 
  13   3  11       15.41        2.13     19.21 o 
 -10   4  11        2.68        4.86      6.44 o 
  -9   4  11       45.29       73.25      9.55 o 
  -8   4  11        2.40        8.83      6.72 o 
  -7   4  11      722.05      789.46     36.99 o 
  -6   4  11      205.06      230.85     10.18 o 
  -5   4  11        2.47        6.40      7.84 o 
  -4   4  11        3.26        3.44      6.30 o 
  -3   4  11        3.04       -6.28      6.28 o 
  -2   4  11      247.06      214.46     20.27 o 
  -1   4  11     3336.24     3122.24     54.18 o 
   0   4  11     1114.61     1126.40     54.41 o 
   1   4  11        1.20        0.00      8.88 o 
   2   4  11      122.12      130.17     16.54 o 
   3   4  11     1015.77     1044.74     37.34 o 
   4   4  11     1708.00     1738.87     54.95 o 
   5   4  11     1162.87     1150.40     62.42 o 
   6   4  11       15.99       21.19      8.68 o 
   7   4  11      199.45      197.41     24.01 o 
   8   4  11     1042.53     1027.32     20.20 o 
   9   4  11       53.79       54.98      8.00 o 
  10   4  11       96.24       81.18     16.00 o 
  11   4  11       15.34       12.63      9.07 o 
  12   4  11      116.29      142.97     25.61 o 
 -10   5  11       11.02       12.58      7.67 o 
  -9   5  11       35.44       36.76      7.47 o 
  -8   5  11        1.79       -9.70      9.70 o 
  -7   5  11       43.12       30.22      8.97 o 
  -6   5  11        1.00        7.37      7.47 o 
  -5   5  11       34.58       37.04      8.35 o 
  -4   5  11      154.51      186.55     20.91 o 
  -3   5  11       11.09       12.57      8.10 o 
  -2   5  11     1220.34     1216.13     27.34 o 
  -1   5  11      461.69      436.86     27.21 o 
   0   5  11      864.30      834.54     21.53 o 
   1   5  11       34.45       32.04     11.45 o 
   2   5  11      195.58      196.91     22.41 o 
   3   5  11       21.41       27.36     15.63 o 
   4   5  11      114.80       99.75     11.20 o 
   5   5  11      740.48      688.80     19.44 o 
   6   5  11      276.29      278.98     14.40 o 
   7   5  11      114.66      130.78     13.22 o 
   8   5  11        5.39       11.74      8.59 o 
   9   5  11       46.29       50.58      7.43 o 
  10   5  11        6.92        9.35      6.38 o 
  11   5  11        7.08        8.05      7.90 o 
  12   5  11      123.64      118.02      9.44 o 
  -9   6  11       83.84       79.65     10.62 o 
  -8   6  11       59.17       45.31      7.89 o 
  -7   6  11        6.72        8.22     11.49 o 
  -6   6  11       24.69       34.10      9.74 o 
  -5   6  11      115.35      129.39      9.08 o 
  -4   6  11      193.43      164.12      9.70 o 
  -3   6  11        1.17        8.64      6.43 o 
  -2   6  11     1641.77     1578.81     45.20 o 
  -1   6  11      263.60      298.18     26.67 o 
   0   6  11      279.11      272.82     19.14 o 
   1   6  11      283.44      266.70     19.74 o 
   2   6  11       63.91       59.39     10.76 o 
   3   6  11        2.89       -2.00      9.71 o 
   4   6  11      700.21      591.91     19.90 o 
   5   6  11     2808.34     2784.92    125.90 o 
   6   6  11        5.58       -1.02      7.89 o 
   7   6  11       21.26       32.18     11.45 o 
   8   6  11       67.31       55.88     12.24 o 
   9   6  11       83.70       85.98     12.24 o 
  10   6  11      296.16      302.40     12.76 o 
  11   6  11       19.85       33.55      8.68 o 
  12   6  11       38.87       41.40      9.67 o 
  13   6  11       41.40       27.74      9.60 o 
  -8   7  11       11.05       24.34      7.96 o 
  -7   7  11       28.57       11.41      8.53 o 
  -6   7  11        0.14        3.88      8.39 o 
  -5   7  11       14.51       15.75      8.57 o 
  -4   7  11       17.28       31.22     10.69 o 
  -3   7  11       94.05       80.85     14.88 o 
  -2   7  11      553.79      543.02     21.14 o 
  -1   7  11     4009.36     3786.51     98.69 o 
   0   7  11      541.02      558.69     34.14 o 
   1   7  11       17.98       18.48     11.62 o 
   2   7  11      671.78      622.24     26.38 o 
   3   7  11      862.89      850.69     62.95 o 
   4   7  11      282.94      257.24     15.89 o 
   5   7  11     1706.42     1599.70     60.28 o 
   6   7  11      251.49      250.83     20.27 o 
   7   7  11        0.44       10.94      8.96 o 
   8   7  11      993.98     1017.55     25.20 o 
   9   7  11       37.32       17.20      8.96 o 
  10   7  11      326.70      354.99     21.87 o 
  11   7  11      626.76      654.16     23.06 o 
  12   7  11        7.04        3.94     12.43 o 
  13   7  11       86.45       77.29     13.87 o 
  -7   8  11       13.65       22.29      9.43 o 
  -6   8  11       96.57       74.00     10.97 o 
  -5   8  11      177.13      168.09     26.79 o 
  -4   8  11       14.94        8.58      7.19 o 
  -3   8  11      113.48      112.57      9.70 o 
  -2   8  11       16.55       14.93      7.68 o 
  -1   8  11     1140.69     1010.20     42.20 o 
   0   8  11       71.09       96.67     20.27 o 
   1   8  11      265.31      273.51     41.08 o 
   2   8  11       36.49       47.36     11.53 o 
   3   8  11      343.09      367.38     22.70 o 
   4   8  11      311.97      329.55     23.47 o 
   5   8  11       43.27       50.84     14.31 o 
   6   8  11      151.23      158.22     17.93 o 
   7   8  11      276.48      306.86     19.21 o 
   8   8  11        2.02        1.78     10.50 o 
   9   8  11       68.65       71.23     13.36 o 
  10   8  11        6.52       16.80     11.35 o 
  11   8  11        0.53      -16.74     17.60 o 
  12   8  11       64.58       34.68     16.55 o 
  13   8  11       10.86       11.50      8.65 o 
  -6   9  11      396.05      409.89     26.11 o 
  -5   9  11      100.63       82.70     11.97 o 
  -4   9  11      292.59      264.46     12.69 o 
  -3   9  11       45.62       41.10      8.45 o 
  -2   9  11      111.38      119.01     10.19 o 
  -1   9  11       31.97       27.25      8.48 o 
   0   9  11      104.26      126.16     11.00 o 
   1   9  11      510.34      523.79     33.61 o 
   2   9  11      264.92      227.78     36.28 o 
   3   9  11      432.04      366.40     27.21 o 
   4   9  11       52.56       32.36     13.36 o 
   5   9  11       74.85       91.82     13.52 o 
   6   9  11       43.11       48.27     11.68 o 
   7   9  11      171.06      190.55     17.60 o 
   8   9  11       30.17       17.97     15.47 o 
   9   9  11      392.58      362.97     48.55 o 
  10   9  11      325.14      313.75     50.15 o 
  11   9  11      345.79      379.06     21.64 o 
  12   9  11        4.52       -3.57     10.40 o 
  13   9  11        2.35      -12.08     12.08 o 
  -5  10  11      129.56      188.76     18.34 o 
  -4  10  11        2.82        2.29     11.28 o 
  -3  10  11        1.19        0.48      8.57 o 
  -2  10  11       78.91       88.41     13.80 o 
  -1  10  11       94.25       92.88     14.33 o 
   0  10  11        0.00        3.81      8.68 o 
   1  10  11      244.92      226.02     19.09 o 
   2  10  11        3.71       13.00     13.41 o 
   3  10  11        6.15        1.40      9.72 o 
   4  10  11      175.98      158.15     26.28 o 
   5  10  11       10.99        3.01     10.48 o 
   6  10  11       30.42       24.41     12.00 o 
   7  10  11      259.89      263.69     22.77 o 
   8  10  11        0.39      -13.99     13.99 o 
   9  10  11        0.04       -6.70     10.92 o 
  10  10  11       38.20       20.89     11.68 o 
  11  10  11       44.86       26.09     11.68 o 
  12  10  11       39.12       26.90     13.99 o 
  13  10  11       35.49       12.91     18.47 o 
  -4  11  11       13.91      -11.66     11.66 o 
  -3  11  11        0.54        0.21     10.78 o 
  -2  11  11       31.39       34.95     13.39 o 
  -1  11  11       20.27       23.14     10.69 o 
   0  11  11       10.22        9.52      8.53 o 
   1  11  11      118.66      147.25     14.09 o 
   2  11  11       11.43       26.20     13.45 o 
   3  11  11        8.39        3.35     12.80 o 
   4  11  11      462.24      410.29     21.84 o 
   5  11  11      164.98      129.72     19.09 o 
   6  11  11      334.69      379.52     27.95 o 
   7  11  11        3.19        3.88     14.82 o 
   8  11  11      181.09      191.65     17.72 o 
   9  11  11       14.67        7.86     14.82 o 
  10  11  11      101.50      110.14     22.94 o 
  11  11  11       64.03       44.06     13.94 o 
  12  11  11       37.29       47.29     22.94 o 
  13  11  11       13.96       -0.44     13.03 o 
  -3  12  11        0.59       -7.14      9.72 o 
  -2  12  11       52.81       56.00     12.50 o 
  -1  12  11        7.22       13.80     14.32 o 
   0  12  11        3.76        4.05      9.82 o 
   1  12  11        1.00       10.82      9.85 o 
   2  12  11       66.17       82.45     12.39 o 
   3  12  11       30.59       39.45     13.06 o 
   4  12  11       84.77       74.88     14.70 o 
   5  12  11      498.23      555.59     57.62 o 
   6  12  11      448.95      522.02     43.74 o 
   7  12  11       88.63      107.87     17.72 o 
   8  12  11       28.01       30.88     17.57 o 
   9  12  11        1.95       -9.07     12.83 o 
  10  12  11       89.85      131.24     21.40 o 
  11  12  11        0.61        3.33     12.43 o 
  12  12  11       22.46        0.31     11.68 o 
  -1  13  11       15.10       20.27     18.86 o 
   0  13  11        0.83       -4.85      9.17 o 
   1  13  11      182.40      181.23     14.25 o 
   2  13  11       36.98       28.89     10.44 o 
   3  13  11       16.55       19.21     11.38 o 
   4  13  11      112.59      135.50     17.30 o 
   5  13  11        5.17        6.73     12.43 o 
   6  13  11       70.90       77.54     16.96 o 
   7  13  11      270.44      302.12     27.86 o 
   8  13  11      143.76      146.75     18.86 o 
   9  13  11       28.72       25.80     18.53 o 
  10  13  11       82.09       93.77     22.23 o 
  11  13  11       27.74       30.29     27.13 o 
  12  13  11       14.97      -24.54     38.41 o 
   1  14  11       43.76       58.87     16.14 o 
   2  14  11      404.52      424.49     28.20 o 
   3  14  11        2.18       -6.89     10.18 o 
   4  14  11        0.80      -11.32     11.32 o 
   5  14  11      105.41       57.93     21.05 o 
   6  14  11       12.71       26.09     18.53 o 
   7  14  11       16.59       32.54     15.84 o 
   8  14  11        3.03       31.07     20.81 o 
   9  14  11       12.05      -12.27     15.09 o 
  10  14  11        0.18       10.14     26.41 o 
   4  15  11       58.04       71.66     13.44 o 
   5  15  11        8.36       12.69     37.34 o 
   6  15  11       41.71       29.77     15.27 o 
   7  15  11       25.08        9.07     26.14 o 
   8  15  11        0.32      -16.60     16.60 o 
  -6 -10  12        5.01       11.32     14.64 o 
  -5 -10  12       63.92       69.10     16.69 o 
  -4 -10  12        2.23       -6.54     11.02 o 
  -3 -10  12        4.53       -5.94     19.21 o 
  -9  -9  12      207.52      212.45     22.04 o 
  -8  -9  12        0.10      -12.75     13.58 o 
  -7  -9  12       35.04       41.56     14.59 o 
  -6  -9  12       14.12        7.76     12.03 o 
  -5  -9  12       11.69       25.30     12.80 o 
  -4  -9  12      211.87      235.18     23.05 o 
  -3  -9  12       41.65       46.85     15.79 o 
  -2  -9  12        5.57       -2.85     11.45 o 
  -1  -9  12        1.89        3.78     14.40 o 
   0  -9  12        1.67       17.70     12.18 o 
 -10  -8  12       73.95       48.01     21.34 o 
  -9  -8  12      105.67      107.76     39.48 o 
  -8  -8  12        1.66      -13.87     16.00 o 
  -7  -8  12        0.07       20.27     16.00 o 
  -6  -8  12        8.49      -16.00     16.00 o 
  -5  -8  12      425.84      408.64     27.74 o 
  -4  -8  12       26.77      -27.74     27.74 o 
  -3  -8  12      201.01      157.91     19.21 o 
  -2  -8  12        0.49        4.16      7.43 o 
  -1  -8  12       18.11       23.12      7.13 o 
   0  -8  12      150.33      147.99     10.58 o 
   1  -8  12        0.15        2.65      5.91 o 
   2  -8  12       31.13       31.92      7.77 o 
 -11  -7  12      141.87      150.44     24.54 o 
 -10  -7  12       26.34        3.20     17.07 o 
  -9  -7  12      536.36      481.20     35.21 o 
  -8  -7  12      117.01      125.90     23.47 o 
  -7  -7  12        1.82       12.80     26.67 o 
  -6  -7  12       74.23       44.81     28.81 o 
  -5  -7  12       56.90       70.42     29.87 o 
  -4  -7  12     1296.43     1317.69     45.88 o 
  -3  -7  12       29.29       24.75      4.08 o 
  -2  -7  12        0.08        0.71      4.77 o 
  -1  -7  12      128.70      135.73      8.88 o 
   0  -7  12        3.93       -3.64      6.38 o 
   1  -7  12       71.89       56.79      8.54 o 
   2  -7  12       54.09       49.65      9.69 o 
   3  -7  12      111.34      101.06      8.88 o 
   4  -7  12        0.01      -11.74     14.94 o 
 -11  -6  12        9.01        1.07     16.00 o 
 -10  -6  12       23.47       22.41     29.87 o 
  -9  -6  12        5.42       14.94     17.07 o 
  -8  -6  12      326.41      333.96     27.74 o 
  -7  -6  12        1.61       -3.20     13.87 o 
  -6  -6  12      217.90      224.06     21.34 o 
  -5  -6  12       18.66       22.41     13.87 o 
  -4  -6  12      300.27      276.71     13.87 o 
  -3  -6  12      162.10      143.30      9.07 o 
  -2  -6  12        6.58        9.70      5.14 o 
  -1  -6  12       20.46       21.85     11.74 o 
   0  -6  12       35.79       15.36     12.80 o 
   1  -6  12       19.82       15.36      8.37 o 
   2  -6  12       17.53       13.51      8.59 o 
   3  -6  12        1.25       11.18      5.71 o 
   4  -6  12       15.26       17.26      6.54 o 
   5  -6  12        0.40        6.40     14.94 o 
 -11  -5  12       36.96       61.88     19.21 o 
 -10  -5  12       21.49       32.01     17.07 o 
  -9  -5  12      284.56      273.14     25.61 o 
  -8  -5  12       40.31       32.01     28.81 o 
  -7  -5  12       19.28       20.27     14.94 o 
  -6  -5  12      244.91      279.54     22.41 o 
  -5  -5  12      359.44      323.29     22.41 o 
  -4  -5  12       23.71       19.87     11.20 o 
  -3  -5  12      438.68      461.39     16.54 o 
  -2  -5  12      393.46      392.11     13.82 o 
  -1  -5  12       29.96       30.13      9.07 o 
   0  -5  12      427.01      439.32     16.14 o 
   1  -5  12       31.81       18.05     11.74 o 
   2  -5  12        0.04        0.34      7.90 o 
   3  -5  12        7.68       12.25     11.63 o 
   4  -5  12       48.10       55.63      7.53 o 
   5  -5  12      128.60      132.00     10.38 o 
   6  -5  12       38.71       18.14     29.87 o 
   7  -5  12       41.17        2.13     17.07 o 
 -12  -4  12       19.78       29.87     17.07 o 
 -11  -4  12      116.49      116.30     21.34 o 
 -10  -4  12      154.50      149.37     36.28 o 
  -9  -4  12      371.26      380.90     26.67 o 
  -8  -4  12      334.79      338.22     26.67 o 
  -7  -4  12       12.09        9.09     13.87 o 
  -6  -4  12       24.50       24.36      7.59 o 
  -5  -4  12        6.69        5.58      3.83 o 
  -4  -4  12      182.04      205.77     26.67 o 
  -3  -4  12        1.02        0.97      7.89 o 
  -2  -4  12       14.18        7.52      4.42 o 
  -1  -4  12       27.75       20.89      6.55 o 
   0  -4  12      249.85      257.58     10.42 o 
   1  -4  12      307.98      299.01      9.43 o 
   2  -4  12        5.58       -4.46      6.38 o 
   3  -4  12       50.79       46.87      7.68 o 
   4  -4  12       45.24       49.68      8.10 o 
   5  -4  12        0.02        6.40      5.81 o 
   6  -4  12       43.21       33.08     29.87 o 
   7  -4  12       13.50       42.68     19.21 o 
   8  -4  12        0.01      -14.94     33.08 o 
 -12  -3  12       30.72       25.61     17.07 o 
 -11  -3  12       61.55       18.14     26.67 o 
 -10  -3  12      217.19      241.13     23.47 o 
  -9  -3  12       96.27       85.13      6.04 o 
  -8  -3  12     2147.79     2198.09     56.37 o 
  -7  -3  12        2.09        0.77      5.53 o 
  -6  -3  12      217.31      225.03      8.53 o 
  -5  -3  12        0.53        8.75      5.51 o 
  -4  -3  12       49.70       40.00     11.94 o 
  -3  -3  12       14.02       14.94      9.05 o 
  -2  -3  12      162.99      146.38     13.86 o 
  -1  -3  12      105.86      100.70     11.94 o 
   0  -3  12       72.73       67.16     10.83 o 
   1  -3  12        0.38       11.13     16.00 o 
   2  -3  12       83.76       89.56     12.56 o 
   3  -3  12      615.44      640.25     27.14 o 
   4  -3  12        1.98        5.24      7.27 o 
   5  -3  12      435.77      425.20     17.92 o 
   6  -3  12      173.01      155.43     14.71 o 
   7  -3  12       15.38       39.48     18.14 o 
   8  -3  12       26.88        8.54     32.01 o 
 -12  -2  12        0.26        9.60     14.94 o 
 -11  -2  12       14.25       20.76      8.00 o 
 -10  -2  12        5.39        4.98      7.47 o 
  -9  -2  12       24.46       20.11      7.83 o 
  -8  -2  12       10.02        8.00      6.04 o 
  -7  -2  12      570.07      594.75     17.46 o 
  -6  -2  12       11.23        6.62      4.74 o 
  -5  -2  12       71.48      103.11     29.33 o 
  -4  -2  12      205.37      193.65     12.83 o 
  -3  -2  12       78.08       85.33     13.72 o 
  -2  -2  12     1091.57     1062.28     29.89 o 
  -1  -2  12       47.86       49.01      8.65 o 
   0  -2  12       92.79       82.65     10.50 o 
   1  -2  12       16.18       31.05      7.14 o 
   2  -2  12       36.29       48.35      8.88 o 
   3  -2  12      756.64      770.54     15.79 o 
   4  -2  12       82.05       91.72      5.93 o 
   5  -2  12        0.05       -0.78      3.87 o 
   6  -2  12      139.21      134.20     10.00 o 
   7  -2  12       57.95       61.11     11.20 o 
   8  -2  12        6.93       18.14     32.01 o 
   9  -2  12        3.89       -4.27     18.14 o 
 -12  -1  12        8.23       -0.15      7.68 o 
 -11  -1  12       56.76       39.95      8.88 o 
 -10  -1  12       16.48        5.18      6.21 o 
  -9  -1  12      130.86      144.89     14.54 o 
  -8  -1  12       12.75       -2.23      5.15 o 
  -7  -1  12        4.03        1.51      8.66 o 
  -6  -1  12       82.44       74.59      6.10 o 
  -5  -1  12     1064.76     1000.88     19.46 o 
  -4  -1  12        3.07        7.47      8.30 o 
  -3  -1  12      667.74      678.25     26.01 o 
  -2  -1  12        9.98       16.36     10.50 o 
  -1  -1  12      278.44      290.50     16.54 o 
   0  -1  12        5.35        6.12      7.14 o 
   1  -1  12        3.45       13.62      6.38 o 
   2  -1  12      106.86      128.62      8.65 o 
   3  -1  12      247.10      257.07     14.94 o 
   4  -1  12      486.92      486.54     24.54 o 
   5  -1  12       78.77       71.72     11.20 o 
   6  -1  12      362.29      353.73     10.29 o 
   7  -1  12       52.48       40.49      6.88 o 
   8  -1  12       26.02       22.13      8.25 o 
   9  -1  12       30.66        8.54     18.14 o 
  10  -1  12       26.62       71.49     24.54 o 
 -11   0  12       42.90       40.69      9.47 o 
 -10   0  12      327.79      360.25     13.40 o 
  -9   0  12       62.20       41.76     11.35 o 
  -8   0  12      227.18      253.75     11.11 o 
  -7   0  12       65.34       67.16     10.62 o 
  -6   0  12      307.06      341.49     23.40 o 
  -5   0  12       16.39        9.98      5.65 o 
  -4   0  12      945.81      995.17     49.61 o 
  -3   0  12      699.51      728.47     24.86 o 
  -2   0  12      588.28      615.65     29.34 o 
  -1   0  12      102.72      125.53     10.48 o 
   0   0  12      277.50      293.63     21.34 o 
   1   0  12      181.49      204.38     11.20 o 
   2   0  12      143.74      134.39     10.59 o 
   3   0  12      758.91      818.32     36.81 o 
   4   0  12     1280.66     1257.97    114.70 o 
   5   0  12      214.15      205.78     10.46 o 
   6   0  12       67.25       76.82      6.84 o 
   7   0  12       27.46       39.62      5.43 o 
   8   0  12       92.36      100.93      5.12 o 
   9   0  12        0.34      -13.87     18.14 o 
  10   0  12       40.94       36.28     21.34 o 
  11   0  12       28.57       69.35     44.81 o 
 -11   1  12       49.09       31.18      9.11 o 
 -10   1  12        1.03        6.09      6.55 o 
  -9   1  12      113.15      128.43     10.26 o 
  -8   1  12        8.51        8.19      9.14 o 
  -7   1  12        9.24        6.08      6.43 o 
  -6   1  12      998.77      968.95     31.90 o 
  -5   1  12       43.44       51.45      7.90 o 
  -4   1  12        2.61        9.80      8.20 o 
  -3   1  12      210.47      213.46     26.67 o 
  -2   1  12       51.41       42.68      8.96 o 
  -1   1  12       30.81       43.43     11.45 o 
   0   1  12      540.09      577.04     23.47 o 
   1   1  12     1082.89     1098.04     22.17 o 
   2   1  12      671.43      616.22     25.35 o 
   3   1  12      588.88      572.67     61.88 o 
   4   1  12      401.90      428.38     20.76 o 
   5   1  12      771.20      754.76     21.87 o 
   6   1  12        0.06        0.00      4.34 o 
   7   1  12        0.04        2.13      8.00 o 
   8   1  12       35.89       39.54      8.00 o 
   9   1  12      216.38      193.19     19.10 o 
  10   1  12       33.88       25.61     20.27 o 
  11   1  12       11.56      -21.34     21.34 o 
 -11   2  12       29.49       44.36      9.20 o 
 -10   2  12        0.20        0.71      6.20 o 
  -9   2  12       63.98       67.40      8.20 o 
  -8   2  12        9.08       21.63      9.25 o 
  -7   2  12      631.88      641.42     16.54 o 
  -6   2  12       82.45      112.19     21.67 o 
  -5   2  12       39.66       36.96      8.35 o 
  -4   2  12      379.20      372.20     13.04 o 
  -3   2  12      139.68      136.05     14.80 o 
  -2   2  12     2258.55     2346.75     49.11 o 
  -1   2  12     3116.70     3012.67     90.16 o 
   0   2  12      646.49      593.65     22.41 o 
   1   2  12        1.37       20.65      9.85 o 
   2   2  12       62.34       59.54      9.71 o 
   3   2  12      211.47      236.34     16.54 o 
   4   2  12      170.73      178.80     16.00 o 
   5   2  12      181.13      211.25     11.62 o 
   6   2  12       97.44       99.49      7.43 o 
   7   2  12       48.31       38.58      6.77 o 
   8   2  12      168.80      182.36     10.14 o 
   9   2  12       42.38       29.71     16.00 o 
  10   2  12      123.17      120.66     13.60 o 
  11   2  12       17.68       32.01     21.34 o 
  12   2  12        4.14       -3.20     20.27 o 
 -10   3  12       10.75        1.70      9.19 o 
  -9   3  12        2.19       -4.88      9.66 o 
  -8   3  12       13.34       25.39      9.75 o 
  -7   3  12        3.41       -1.98     13.19 o 
  -6   3  12      490.96      527.42     28.09 o 
  -5   3  12        6.03        2.98      5.73 o 
  -4   3  12       95.64       87.01      8.36 o 
  -3   3  12       47.35       43.21     11.63 o 
  -2   3  12      713.81      743.82     24.61 o 
  -1   3  12     2235.95     2031.58     93.36 o 
   0   3  12     2502.02     2258.98     68.82 o 
   1   3  12      232.01      249.08     17.60 o 
   2   3  12       26.33       27.54      9.71 o 
   3   3  12      155.30      174.91     33.08 o 
   4   3  12      142.27      124.71     12.80 o 
   5   3  12       17.80       31.40      7.68 o 
   6   3  12       58.41       65.10      8.76 o 
   7   3  12       14.45       16.68      7.90 o 
   8   3  12      236.61      285.05     15.47 o 
   9   3  12       14.11       10.36      5.87 o 
  10   3  12       35.86       24.62      6.90 o 
  11   3  12        3.32       -7.66     16.00 o 
  12   3  12       34.39       34.14     22.41 o 
 -10   4  12        5.60       21.07      7.72 o 
  -9   4  12       50.60       49.04     11.81 o 
  -8   4  12        1.36        8.57      6.86 o 
  -7   4  12      130.65      127.78     11.19 o 
  -6   4  12       82.78      120.72     12.12 o 
  -5   4  12        0.02       -2.13      6.69 o 
  -4   4  12       17.08       20.94      9.14 o 
  -3   4  12       88.04       68.25     27.40 o 
  -2   4  12      294.37      281.96     20.27 o 
  -1   4  12     1123.53     1034.33     38.41 o 
   0   4  12        8.86       -1.36      8.54 o 
   1   4  12      148.42      145.27     11.79 o 
   2   4  12       14.05       15.60      9.71 o 
   3   4  12      543.97      515.71     21.26 o 
   4   4  12     1052.54      994.13     36.28 o 
   5   4  12     1570.54     1464.31     33.08 o 
   6   4  12       22.12       35.62      7.68 o 
   7   4  12        3.05        2.26     11.20 o 
   8   4  12        2.85       -6.01     12.80 o 
   9   4  12      141.63      169.99     15.47 o 
  10   4  12       64.08       50.32     11.53 o 
  11   4  12      260.95      301.67     16.10 o 
  12   4  12        3.67       25.61     20.27 o 
  -9   5  12       41.79       47.60     10.97 o 
  -8   5  12       12.10       28.51     13.01 o 
  -7   5  12       28.23       16.17      8.67 o 
  -6   5  12      497.89      496.57     17.54 o 
  -5   5  12      513.64      537.36     23.48 o 
  -4   5  12        4.14        3.05      6.28 o 
  -3   5  12       73.89       56.41      8.58 o 
  -2   5  12      133.21      156.34     27.21 o 
  -1   5  12     2446.15     2414.02     82.69 o 
   0   5  12       19.51        2.00      9.71 o 
   1   5  12      114.67      118.56     11.79 o 
   2   5  12      102.28       99.75     12.73 o 
   3   5  12        5.25        4.97     17.60 o 
   4   5  12       11.38        8.77      8.46 o 
   5   5  12     2792.72     2767.80    147.77 o 
   6   5  12      206.09      207.56     50.68 o 
   7   5  12       39.72       43.53     11.74 o 
   8   5  12      225.40      247.91     14.80 o 
   9   5  12      142.98      148.08     10.00 o 
  10   5  12       31.67       27.04      8.59 o 
  11   5  12      157.89      176.40     12.24 o 
  12   5  12       18.42       23.28      6.38 o 
  -9   6  12        9.36       12.43     11.48 o 
  -8   6  12        7.53       11.17     11.70 o 
  -7   6  12       26.41       30.48      8.94 o 
  -6   6  12       20.66       15.59      7.49 o 
  -5   6  12      351.53      369.20     13.48 o 
  -4   6  12      128.07      115.85      9.26 o 
  -3   6  12      409.87      402.44     13.18 o 
  -2   6  12      283.04      295.55     19.14 o 
  -1   6  12     2216.17     2164.54     92.82 o 
   0   6  12     1212.20     1134.93     38.41 o 
   1   6  12      281.43      238.47     19.21 o 
   2   6  12        2.19       -9.21     10.67 o 
   3   6  12      349.89      335.96     20.71 o 
   4   6  12      337.82      334.32     15.89 o 
   5   6  12      175.43      203.85     24.01 o 
   6   6  12     1487.29     1494.29     76.82 o 
   7   6  12       36.18       32.71     11.45 o 
   8   6  12       45.81       40.62     16.54 o 
   9   6  12      143.62      151.65     18.96 o 
  10   6  12      233.92      232.85     29.34 o 
  11   6  12       80.29       75.95     10.14 o 
  12   6  12      191.71      213.22     18.68 o 
  13   6  12        5.51       11.74      9.60 o 
  -8   7  12        3.16       -5.64      9.99 o 
  -7   7  12       14.97       14.28      8.31 o 
  -6   7  12      119.39      130.46     12.66 o 
  -5   7  12      181.86      182.56     24.92 o 
  -4   7  12       22.80       13.98      8.49 o 
  -3   7  12        0.79       -3.31      6.59 o 
  -2   7  12       21.65       14.24      7.53 o 
  -1   7  12      270.25      300.35     36.28 o 
   0   7  12      212.18      165.97     25.61 o 
   1   7  12       30.67       42.21     11.53 o 
   2   7  12       22.76       10.50     11.62 o 
   3   7  12        1.20        1.64      8.96 o 
   4   7  12       33.65       21.95     18.20 o 
   5   7  12       94.59       92.75     12.29 o 
   6   7  12       43.61       45.56     10.48 o 
   7   7  12        8.31       -3.69      8.20 o 
   8   7  12      222.39      226.82     13.06 o 
   9   7  12        0.02        5.43      8.20 o 
  10   7  12       18.12        0.16      7.43 o 
  11   7  12      410.74      430.88     17.07 o 
  12   7  12        0.04       -6.40      9.67 o 
  13   7  12        4.53      -14.09     21.34 o 
  -7   8  12       97.43      141.39     13.06 o 
  -6   8  12        0.89        2.36      8.92 o 
  -5   8  12      872.14      898.75     30.77 o 
  -4   8  12       18.60       20.11     11.63 o 
  -3   8  12        8.49        7.52     10.54 o 
  -2   8  12       19.87       24.88     11.70 o 
  -1   8  12      542.24      492.23     33.03 o 
   0   8  12       11.27       16.23     10.48 o 
   1   8  12     2061.89     1985.39     54.95 o 
   2   8  12       81.31       81.26     14.57 o 
   3   8  12       14.51       34.50     11.24 o 
   4   8  12       36.45       19.40     10.48 o 
   5   8  12     1359.09     1273.21     56.01 o 
   6   8  12      170.55      189.29     17.18 o 
   7   8  12      259.09      274.64     28.81 o 
   8   8  12       22.14       45.25     17.60 o 
   9   8  12        2.38       14.94      9.72 o 
  10   8  12      142.87      168.06     13.52 o 
  11   8  12       33.64       21.01      9.72 o 
  12   8  12       83.24       89.30     14.20 o 
  13   8  12        9.68       16.09      8.96 o 
  -6   9  12       25.26       40.86     12.50 o 
  -5   9  12       74.62       82.04     10.44 o 
  -4   9  12      207.57      260.58     14.64 o 
  -3   9  12       38.89       39.15      9.93 o 
  -2   9  12        1.85       -0.19      8.00 o 
  -1   9  12       20.83       31.30     12.53 o 
   0   9  12        0.19       -4.02     10.67 o 
   1   9  12        0.97        2.05      9.23 o 
   2   9  12      980.36      907.36     67.22 o 
   3   9  12       10.25        9.01     10.00 o 
   4   9  12        1.36        4.05     12.43 o 
   5   9  12        1.25        2.71      9.72 o 
   6   9  12      120.72      118.14     14.28 o 
   7   9  12      304.46      241.74     21.31 o 
   8   9  12      343.62      372.13     31.90 o 
   9   9  12       69.60       65.37     15.35 o 
  10   9  12      306.59      347.19     22.28 o 
  11   9  12       20.78       21.40     13.41 o 
  12   9  12       17.25       11.00      9.72 o 
  13   9  12        1.31        8.45     11.20 o 
  -5  10  12       22.16       18.36      8.85 o 
  -4  10  12       78.88       73.26     10.69 o 
  -3  10  12        0.08        7.72     11.12 o 
  -2  10  12      170.18      183.40     12.22 o 
  -1  10  12        0.01        8.19      8.31 o 
   0  10  12      294.51      290.38     16.84 o 
   1  10  12      168.64      145.73     21.87 o 
   2  10  12       86.09      100.70     25.07 o 
   3  10  12      193.33      183.45     27.64 o 
   4  10  12       80.83       51.31     13.87 o 
   5  10  12      142.66      114.38     25.61 o 
   6  10  12      194.89      225.47     39.48 o 
   7  10  12      633.56      622.71     50.68 o 
   8  10  12      329.78      323.65     19.90 o 
   9  10  12       95.17       70.81     13.52 o 
  10  10  12       15.30       22.55     14.11 o 
  11  10  12        0.10        3.32     10.16 o 
  12  10  12       85.08       37.02     12.43 o 
  13  10  12       25.26       15.60     10.92 o 
  -4  11  12      119.69      106.69     12.97 o 
  -3  11  12      291.22      268.36     22.51 o 
  -2  11  12        0.35       -9.08      9.08 o 
  -1  11  12        0.10        5.08     11.26 o 
   0  11  12       45.10       56.80     10.35 o 
   1  11  12      244.48      232.30     16.56 o 
   2  11  12      425.84      400.11     20.81 o 
   3  11  12       27.64       43.83     22.78 o 
   4  11  12       55.30       58.43     13.82 o 
   5  11  12        0.34       35.05     16.96 o 
   6  11  12       33.30        7.47     44.81 o 
   7  11  12      694.31      730.09     49.61 o 
   8  11  12        0.71       14.37     15.17 o 
   9  11  12      235.72      277.22     38.41 o 
  10  11  12      158.79      192.24     21.81 o 
  11  11  12        1.41        7.05     19.90 o 
  12  11  12        2.09       -3.89     11.68 o 
  -2  12  12       48.83       48.65     11.71 o 
  -1  12  12      141.05      136.98     29.58 o 
   0  12  12        5.06       15.67     13.75 o 
   1  12  12        4.36       14.39     10.87 o 
   2  12  12       32.04       31.78     10.44 o 
   3  12  12        3.65       -4.77     11.24 o 
   4  12  12       10.55       12.28     15.17 o 
   5  12  12      242.63      234.58     25.20 o 
   6  12  12       27.93       22.43     13.94 o 
   7  12  12        0.20       18.51     17.60 o 
   8  12  12      328.10      397.51     29.23 o 
   9  12  12       54.96       80.19     33.08 o 
  10  12  12       21.29       21.66     13.94 o 
  11  12  12        7.27       22.12     13.94 o 
  12  12  12      130.82       66.15     41.61 o 
  -1  13  12       19.92       36.69     10.95 o 
   0  13  12       13.32       38.38     15.08 o 
   1  13  12        5.82       17.15     14.39 o 
   2  13  12      110.78      117.48     13.30 o 
   3  13  12      177.83      190.31     17.01 o 
   4  13  12        4.78        9.27     13.19 o 
   5  13  12       11.60       13.17     27.21 o 
   6  13  12       11.77      -11.29     13.52 o 
   7  13  12        0.84       -3.84     13.19 o 
   8  13  12       32.47       35.40     26.77 o 
   9  13  12       83.51       79.81     25.61 o 
  10  13  12        7.17       26.29     18.65 o 
  11  13  12       70.54       87.12     18.11 o 
   1  14  12      108.11       64.02     35.21 o 
   2  14  12       39.93        8.44     36.28 o 
   3  14  12      221.30      226.08     21.65 o 
   4  14  12        0.77        0.68      9.56 o 
   5  14  12      101.31       96.03     18.06 o 
   6  14  12       98.22      105.85     23.19 o 
   7  14  12       34.99       50.79     16.96 o 
   8  14  12        0.42        2.53     16.61 o 
   9  14  12      141.97      104.35     51.21 o 
  10  14  12       97.75       82.13     19.23 o 
   6  15  12       26.02       35.21     23.47 o 
  -7  -9  13       12.55       11.74     17.07 o 
  -6  -9  13       83.60       86.42     21.34 o 
  -5  -9  13       13.98       14.94     17.07 o 
  -4  -9  13      334.79      337.25     21.25 o 
  -3  -9  13      134.27      123.16     15.63 o 
  -2  -9  13       72.07       51.00     12.29 o 
  -1  -9  13       38.90       37.72     16.00 o 
  -9  -8  13        4.92      -19.21     19.21 o 
  -8  -8  13        6.91       10.67     17.07 o 
  -7  -8  13        2.24       23.47     17.07 o 
  -6  -8  13        0.85       -9.60     16.00 o 
  -5  -8  13       87.79      113.10     20.27 o 
  -4  -8  13       85.05       68.28     18.14 o 
  -3  -8  13      814.99      887.70     60.82 o 
  -2  -8  13       13.69        3.20     12.80 o 
  -1  -8  13        6.93        4.09      6.30 o 
   0  -8  13       46.21       30.82      6.83 o 
   1  -8  13       12.31       35.82     20.01 o 
 -10  -7  13        0.58      -14.94     32.01 o 
  -9  -7  13       30.28       26.67     19.21 o 
  -8  -7  13       63.09       43.75     20.27 o 
  -7  -7  13      214.11      273.14     26.67 o 
  -6  -7  13      110.69      123.77     20.27 o 
  -5  -7  13      232.76      275.27     24.54 o 
  -4  -7  13       21.32       12.80     14.94 o 
  -3  -7  13      277.24      332.89     40.54 o 
  -2  -7  13      329.70      326.96     37.88 o 
  -1  -7  13        0.63       -4.00      5.49 o 
   0  -7  13       72.33       66.83      8.46 o 
   1  -7  13        9.27        8.49      8.49 o 
   2  -7  13       26.89       29.45      7.81 o 
   3  -7  13        1.39        1.77      6.72 o 
 -10  -6  13        3.53      -18.14     18.14 o 
  -9  -6  13      123.79      135.50     23.47 o 
  -8  -6  13      643.26      792.75     69.35 o 
  -7  -6  13       55.87      100.29     36.28 o 
  -6  -6  13        8.02       16.00     25.61 o 
  -5  -6  13      133.86      131.24     33.08 o 
  -4  -6  13       62.68       56.03      8.00 o 
  -3  -6  13        0.09        2.70      5.62 o 
  -2  -6  13       30.30       16.20      8.20 o 
  -1  -6  13       77.51       68.45     12.76 o 
   0  -6  13      223.06      241.19     19.21 o 
   1  -6  13        0.01       12.97      7.14 o 
   2  -6  13      289.95      328.93     21.72 o 
   3  -6  13       46.53       42.31     10.14 o 
   4  -6  13        1.77       -6.54      6.54 o 
   5  -6  13        3.10      -17.07     17.07 o 
 -11  -5  13        1.83       34.14     33.08 o 
 -10  -5  13       26.59       -7.47     17.07 o 
  -9  -5  13        3.11        6.40     16.00 o 
  -8  -5  13       34.25       23.47     18.14 o 
  -7  -5  13     1002.87     1026.41     44.81 o 
  -6  -5  13      191.04      196.32     21.34 o 
  -5  -5  13       83.15       84.29     17.07 o 
  -4  -5  13        0.37        1.92      3.20 o 
  -3  -5  13       47.69       37.48      7.27 o 
  -2  -5  13       84.27       59.14     10.67 o 
  -1  -5  13        1.44        1.60      7.54 o 
   0  -5  13      201.93      174.48     16.91 o 
   1  -5  13        2.22       -2.64      8.54 o 
   2  -5  13        8.71        9.71     12.27 o 
   3  -5  13      256.95      267.34     53.35 o 
   4  -5  13        4.55       15.75      7.27 o 
   5  -5  13       16.53        9.60     14.94 o 
   6  -5  13       13.00       10.67     28.81 o 
 -11  -4  13       12.97       23.47     17.07 o 
 -10  -4  13        6.37       10.67     16.00 o 
  -9  -4  13       80.81       73.62     19.21 o 
  -8  -4  13       29.66       29.87     28.81 o 
  -7  -4  13       49.06       27.40     37.88 o 
  -6  -4  13       41.01       23.50      8.04 o 
  -5  -4  13       41.44       44.28      6.92 o 
  -4  -4  13       27.52       34.60     12.76 o 
  -3  -4  13      709.88      700.62     36.28 o 
  -2  -4  13      152.10      141.52      7.04 o 
  -1  -4  13        8.33       10.70      6.55 o 
   0  -4  13        9.87       -2.27      5.02 o 
   1  -4  13       65.51       65.33      7.73 o 
   2  -4  13      177.08      192.64     19.74 o 
   3  -4  13        1.60       -1.69      6.12 o 
   4  -4  13        1.04        2.93     11.74 o 
   5  -4  13       55.15       42.62      7.63 o 
   6  -4  13        2.52       23.47     29.87 o 
   7  -4  13        3.17        9.60     17.07 o 
 -11  -3  13        3.69        7.47     14.94 o 
 -10  -3  13       16.39       26.67     28.81 o 
  -9  -3  13       11.56      -13.87     14.94 o 
  -8  -3  13      348.26      331.72     26.18 o 
  -7  -3  13        3.74        1.52      6.43 o 
  -6  -3  13       49.09       46.41      6.58 o 
  -5  -3  13       84.14       84.82      7.42 o 
  -4  -3  13        1.96        2.13      8.54 o 
  -3  -3  13        1.84       -1.12      7.89 o 
  -2  -3  13     3375.35     3407.07     84.12 o 
  -1  -3  13       26.55       14.53     10.01 o 
   0  -3  13       16.27       16.91      9.20 o 
   1  -3  13      277.39      302.11     19.21 o 
   2  -3  13      183.87      205.25      8.58 o 
   3  -3  13       58.54       48.67     13.23 o 
   4  -3  13       73.65       80.28      6.52 o 
   5  -3  13       13.92       19.32     10.16 o 
   6  -3  13       83.92       63.54     11.79 o 
   7  -3  13       97.06       92.82     21.34 o 
   8  -3  13       39.77       17.07     34.14 o 
 -11  -2  13        0.23      -14.94     16.00 o 
 -10  -2  13       25.78       24.38      8.48 o 
  -9  -2  13       49.00       40.43      8.78 o 
  -8  -2  13        1.59       -7.85      8.21 o 
  -7  -2  13      503.15      508.16     11.71 o 
  -6  -2  13      131.09      144.95     11.23 o 
  -5  -2  13       21.12       22.58      5.66 o 
  -4  -2  13       85.41       82.36     10.92 o 
  -3  -2  13      428.92      408.13     16.96 o 
  -2  -2  13     2302.04     2388.62     51.66 o 
  -1  -2  13      166.81      209.01     19.74 o 
   0  -2  13      731.47      771.10     18.82 o 
   1  -2  13       70.38       83.67     10.28 o 
   2  -2  13       47.66       48.98      9.05 o 
   3  -2  13      433.17      443.79     12.76 o 
   4  -2  13        0.01       -0.19      7.59 o 
   5  -2  13      836.79      796.59     40.39 o 
   6  -2  13       93.29       76.42      6.38 o 
   7  -2  13        9.32        8.54      7.47 o 
   8  -2  13       32.87       11.74     32.01 o 
   9  -2  13        1.23      -10.67     19.21 o 
 -11  -1  13       93.29      124.94     49.08 o 
 -10  -1  13       14.90        6.40      8.01 o 
  -9  -1  13       77.49       66.85     10.82 o 
  -8  -1  13       60.93       51.66      6.81 o 
  -7  -1  13      240.80      258.58     16.69 o 
  -6  -1  13        1.44        1.11      6.72 o 
  -5  -1  13      234.57      239.12     12.29 o 
  -4  -1  13       99.83       96.39     13.26 o 
  -3  -1  13       27.86       28.76     16.21 o 
  -2  -1  13     1213.00     1209.31     28.64 o 
  -1  -1  13      741.80      659.90     19.57 o 
   0  -1  13       47.79       44.55     12.27 o 
   1  -1  13       29.95       29.55      8.54 o 
   2  -1  13      406.82      434.26     29.87 o 
   3  -1  13      326.50      328.56     17.07 o 
   4  -1  13      295.58      294.71     21.87 o 
   5  -1  13      160.32      170.08      9.54 o 
   6  -1  13      210.83      197.62      9.13 o 
   7  -1  13      104.30      118.57     11.35 o 
   8  -1  13        0.64      -25.61     33.08 o 
   9  -1  13       30.51       51.21     22.41 o 
 -11   0  13       15.71       17.34      9.37 o 
 -10   0  13        1.04       -2.28      7.23 o 
  -9   0  13       27.28       25.78      6.86 o 
  -8   0  13       68.47       64.69     17.95 o 
  -7   0  13      562.36      584.71     15.31 o 
  -6   0  13      785.96      835.20     19.69 o 
  -5   0  13        2.05        8.77      8.27 o 
  -4   0  13        6.95        1.73      8.54 o 
  -3   0  13       55.99       75.06     18.38 o 
  -2   0  13     1622.58     1635.82     73.62 o 
  -1   0  13      604.22      631.25     48.55 o 
   0   0  13      433.38      475.14     46.41 o 
   1   0  13      127.68      148.81     22.41 o 
   2   0  13      231.02      242.96     14.01 o 
   3   0  13       93.49       94.87     13.82 o 
   4   0  13      100.83      115.01      8.20 o 
   5   0  13       27.92       30.13      5.90 o 
   6   0  13      115.59      126.68     16.54 o 
   7   0  13        4.01        4.54      4.72 o 
   8   0  13       73.16       66.98      9.61 o 
   9   0  13       26.68       62.95     22.41 o 
  10   0  13      133.79      134.44     27.74 o 
 -11   1  13       23.32       28.49      9.50 o 
 -10   1  13       99.76       91.61      9.56 o 
  -9   1  13        0.02        0.45      7.08 o 
  -8   1  13        8.92        1.34      8.04 o 
  -7   1  13       43.52       51.30      7.99 o 
  -6   1  13      804.93      854.55     20.98 o 
  -5   1  13       57.33       69.61      7.63 o 
  -4   1  13      278.17      272.89     14.28 o 
  -3   1  13       26.58       29.49     11.63 o 
  -2   1  13       10.09       10.40      9.71 o 
  -1   1  13       36.33       36.57      9.72 o 
   0   1  13       10.97        9.64     10.46 o 
   1   1  13       46.91       54.38     13.34 o 
   2   1  13      501.23      525.50     35.74 o 
   3   1  13        0.27       -7.43      7.72 o 
   4   1  13        0.05       10.20      9.07 o 
   5   1  13      114.66      134.86     18.67 o 
   6   1  13       12.74       17.68      7.68 o 
   7   1  13       18.40       16.22      5.88 o 
   8   1  13       91.54       76.71     10.00 o 
   9   1  13       37.21       35.22      7.30 o 
  10   1  13        2.99        0.00     17.07 o 
  11   1  13       59.05       75.75     25.61 o 
 -10   2  13        0.49        2.23      8.02 o 
  -9   2  13       31.55       26.63      8.61 o 
  -8   2  13        2.72       10.90      7.45 o 
  -7   2  13      395.79      372.77     14.14 o 
  -6   2  13      708.49      803.66     25.11 o 
  -5   2  13      215.81      215.40     10.65 o 
  -4   2  13        0.92        7.23      6.23 o 
  -3   2  13      713.67      730.22     20.96 o 
  -2   2  13       35.58       31.30     11.45 o 
  -1   2  13      407.63      371.84     18.67 o 
   0   2  13       17.47       13.50      8.65 o 
   1   2  13      547.91      577.62     29.34 o 
   2   2  13        0.35        1.15      7.80 o 
   3   2  13       99.62      136.22     45.88 o 
   4   2  13      820.58      800.93     23.82 o 
   5   2  13     1492.15     1490.19     32.29 o 
   6   2  13       55.40       42.98     12.03 o 
   7   2  13      430.70      434.37     12.00 o 
   8   2  13        0.81        1.90      8.46 o 
   9   2  13      148.27      163.84      8.68 o 
  10   2  13       43.07       45.01      7.93 o 
  11   2  13       18.21       75.75     24.54 o 
 -10   3  13        5.27       29.01     11.00 o 
  -9   3  13       75.59       83.95     12.28 o 
  -8   3  13       12.15       17.35      8.61 o 
  -7   3  13      145.84      180.83     32.57 o 
  -6   3  13      423.70      407.70     15.10 o 
  -5   3  13      100.33      102.24     16.05 o 
  -4   3  13      443.20      393.07     14.07 o 
  -3   3  13       95.22       88.04     12.58 o 
  -2   3  13        0.13       -2.13      9.54 o 
  -1   3  13      291.22      295.18     28.81 o 
   0   3  13     1263.86     1117.09     72.02 o 
   1   3  13        1.91       -0.39     10.14 o 
   2   3  13      768.04      768.40     32.54 o 
   3   3  13       25.22       30.24      8.46 o 
   4   3  13      195.25      208.96     16.54 o 
   5   3  13        0.17       -1.42      6.67 o 
   6   3  13      627.55      635.84     16.39 o 
   7   3  13       39.86       45.33      8.59 o 
   8   3  13      496.06      478.04     17.60 o 
   9   3  13        4.62       -4.57      5.94 o 
  10   3  13      302.28      322.61     16.14 o 
  11   3  13       13.92       24.54     20.27 o 
  12   3  13        0.99      -13.87     21.34 o 
  -9   4  13        1.40       18.52     15.93 o 
  -8   4  13      250.48      280.78     14.05 o 
  -7   4  13        6.79        0.72      6.55 o 
  -6   4  13      265.94      270.74     31.50 o 
  -5   4  13      151.17      159.60     13.72 o 
  -4   4  13       47.37       46.51     10.29 o 
  -3   4  13      645.74      643.24     28.81 o 
  -2   4  13      350.42      320.39     19.34 o 
  -1   4  13      202.90      204.74     14.10 o 
   0   4  13      147.83      162.70     26.67 o 
   1   4  13       81.83       56.68     10.76 o 
   2   4  13      316.88      324.94     19.71 o 
   3   4  13      149.32      153.15     12.27 o 
   4   4  13       17.62       11.32      9.07 o 
   5   4  13        8.27       -7.68      7.68 o 
   6   4  13     1464.20     1491.79    105.09 o 
   7   4  13       32.12       18.03      7.14 o 
   8   4  13       44.76       36.62      7.43 o 
   9   4  13        0.19       -4.18      6.84 o 
  10   4  13       21.27       21.07      8.68 o 
  11   4  13       12.51       13.46     13.34 o 
  12   4  13        1.95       19.21     20.27 o 
  -9   5  13       46.60       22.54     21.16 o 
  -8   5  13       29.38       47.54     11.61 o 
  -7   5  13       18.69       21.80      8.83 o 
  -6   5  13       55.78       48.48      9.41 o 
  -5   5  13       50.84       43.66      9.85 o 
  -4   5  13        6.00       16.21      8.37 o 
  -3   5  13        8.74        5.55      6.72 o 
  -2   5  13       13.69       -1.45      8.20 o 
  -1   5  13       92.25       89.27     11.53 o 
   0   5  13     2325.59     2228.76     69.35 o 
   1   5  13        4.27        5.25      8.68 o 
   2   5  13      243.79      279.25     18.93 o 
   3   5  13      167.04      166.12     15.47 o 
   4   5  13      752.84      804.79     25.67 o 
   5   5  13      927.90      954.35    103.49 o 
   6   5  13      440.00      452.54     24.54 o 
   7   5  13       10.19       14.63      9.85 o 
   8   5  13      110.39       97.98     16.39 o 
   9   5  13       15.30        6.64      6.67 o 
  10   5  13       21.31       10.43      7.47 o 
  11   5  13      170.47      199.21     17.16 o 
  12   5  13        7.69        4.27      5.90 o 
  -8   6  13        2.55       27.70     24.13 o 
  -7   6  13       87.92      123.94     32.73 o 
  -6   6  13       39.55       34.40      8.45 o 
  -5   6  13      223.49      250.45     15.09 o 
  -4   6  13       33.30       28.88     11.79 o 
  -3   6  13        0.66        1.30      7.65 o 
  -2   6  13        0.06       -3.39      8.46 o 
  -1   6  13      869.14      855.83     34.14 o 
   0   6  13       13.62       12.33     10.00 o 
   1   6  13      364.61      408.99     18.46 o 
   2   6  13      128.14      149.28     13.33 o 
   3   6  13      153.47      150.57     13.33 o 
   4   6  13      306.70      314.96     15.63 o 
   5   6  13       15.65        8.54     12.80 o 
   6   6  13      671.86      671.10     25.07 o 
   7   6  13      304.87      300.39     17.57 o 
   8   6  13       63.65       73.17     12.24 o 
   9   6  13       36.81       40.39     11.24 o 
  10   6  13      219.56      200.15     12.29 o 
  11   6  13       46.93       34.56      9.63 o 
  12   6  13       12.69       14.74      9.67 o 
  13   6  13        0.44        0.00     16.00 o 
  -7   7  13        1.83        0.00      8.25 o 
  -6   7  13      173.08      223.33     22.46 o 
  -5   7  13      113.54      141.53     24.81 o 
  -4   7  13      474.02      506.60     16.31 o 
  -3   7  13       24.60       30.53      8.48 o 
  -2   7  13       44.51       27.99      9.82 o 
  -1   7  13      221.06      239.92     14.86 o 
   0   7  13       32.76       50.91     13.61 o 
   1   7  13        0.07        6.76     13.02 o 
   2   7  13     1394.50     1472.95     50.15 o 
   3   7  13       13.55        0.46     15.63 o 
   4   7  13       90.52      100.38     12.56 o 
   5   7  13       82.26       92.63     16.00 o 
   6   7  13      346.43      343.21     19.09 o 
   7   7  13       85.85       70.66     14.01 o 
   8   7  13      118.31      108.83     18.14 o 
   9   7  13        6.22       26.86     12.24 o 
  10   7  13      572.15      558.55     18.96 o 
  11   7  13        6.81        0.99      8.68 o 
  12   7  13       24.48       12.56      9.63 o 
  13   7  13       11.70       11.48      7.89 o 
  -7   8  13       48.68       45.83     10.79 o 
  -6   8  13       11.12       16.98     10.15 o 
  -5   8  13       38.90       45.45     10.69 o 
  -4   8  13       32.35       42.01     10.40 o 
  -3   8  13       28.47       26.95      9.45 o 
  -2   8  13       39.57       34.76      9.85 o 
  -1   8  13        4.12       -4.88      7.68 o 
   0   8  13      271.76      263.45     19.27 o 
   1   8  13      609.52      544.32     55.48 o 
   2   8  13       12.99       17.73     14.01 o 
   3   8  13       82.43       97.14     15.45 o 
   4   8  13        6.68        5.77     12.24 o 
   5   8  13      136.09      115.00     15.45 o 
   6   8  13      105.96       95.74     13.06 o 
   7   8  13      140.87      121.37     15.47 o 
   8   8  13        8.74       15.84      9.72 o 
   9   8  13       42.47       49.43     12.58 o 
  10   8  13        0.04      -11.20     11.20 o 
  11   8  13      161.53      173.69     34.14 o 
  12   8  13        5.81      -11.45     11.45 o 
  13   8  13       34.43       23.57     11.63 o 
  -6   9  13        0.76       -7.92     10.19 o 
  -5   9  13       14.91       15.86     12.79 o 
  -4   9  13      147.68      123.85     17.33 o 
  -3   9  13      105.80      102.30     16.63 o 
  -2   9  13        2.05       22.06      8.93 o 
  -1   9  13      216.97      220.04     13.18 o 
   0   9  13      207.55      238.36     41.08 o 
   1   9  13       70.21       69.65     13.06 o 
   2   9  13       23.05       22.68     11.53 o 
   3   9  13      118.19      114.33     17.57 o 
   4   9  13        7.57       16.04     10.48 o 
   5   9  13      143.88      160.60     15.34 o 
   6   9  13      406.70      384.27     24.67 o 
   7   9  13      219.25      217.37     19.84 o 
   8   9  13      164.76      201.93     16.10 o 
   9   9  13       78.27       61.22     12.80 o 
  10   9  13       96.33       76.26     12.76 o 
  11   9  13       63.73       43.01     11.53 o 
  12   9  13       53.51       15.65     17.92 o 
  13   9  13       15.87       32.42     11.20 o 
  -5  10  13        0.31       -3.23      8.61 o 
  -4  10  13       45.23       38.33     14.06 o 
  -3  10  13      111.70       89.95     13.35 o 
  -2  10  13       73.25       52.73     14.41 o 
  -1  10  13      203.06      235.14     30.53 o 
   0  10  13       47.54       56.70     11.57 o 
   1  10  13       50.95       48.21     12.29 o 
   2  10  13       39.33       53.10     12.56 o 
   3  10  13        2.13        3.92     12.27 o 
   4  10  13        7.57        4.19     12.58 o 
   5  10  13       76.26       86.91     18.55 o 
   6  10  13      159.96      132.91     18.99 o 
   7  10  13      152.02      161.55     44.81 o 
   8  10  13      440.65      487.27     43.75 o 
   9  10  13       19.96       26.07     12.00 o 
  10  10  13      101.26       67.08     18.67 o 
  11  10  13       19.22       10.24     11.24 o 
  12  10  13       34.98       17.17     11.53 o 
  -3  11  13      103.38      108.17     14.44 o 
  -2  11  13       38.05       46.90     13.56 o 
  -1  11  13        2.51       -5.59     15.54 o 
   0  11  13       85.71      101.20     13.38 o 
   1  11  13       16.38       24.38     10.61 o 
   2  11  13        0.52       11.81     14.80 o 
   3  11  13       89.33      102.64     27.74 o 
   4  11  13        4.13       -6.27     15.00 o 
   5  11  13      128.61      130.87     16.55 o 
   6  11  13       47.04       65.80     14.58 o 
   7  11  13       86.44       87.51     18.13 o 
   8  11  13      223.57      280.93     25.20 o 
   9  11  13       80.35       85.37     19.74 o 
  10  11  13        2.20       -2.41     14.11 o 
  11  11  13        3.53       12.37     12.00 o 
  12  11  13        1.35       -1.51     14.38 o 
  -2  12  13        0.85       -1.01     10.24 o 
  -1  12  13       59.59       39.61     15.57 o 
   0  12  13       17.69       30.23     13.27 o 
   1  12  13       24.23       47.40     15.45 o 
   2  12  13       41.87       36.62     14.26 o 
   3  12  13      625.32      644.21     27.47 o 
   4  12  13       99.38      130.04     22.28 o 
   5  12  13      144.85      129.83     19.74 o 
   6  12  13        5.93       11.99     12.76 o 
   7  12  13      128.64      127.24     22.46 o 
   8  12  13        3.79      -12.68     14.40 o 
   9  12  13        2.58       13.05     13.19 o 
  10  12  13        7.51       18.88     15.47 o 
  11  12  13        2.06        7.28     15.06 o 
   0  13  13       23.48       28.89     14.86 o 
   1  13  13        0.00        9.25     10.18 o 
   2  13  13        0.99       20.62     23.24 o 
   3  13  13      157.40      177.83     21.80 o 
   4  13  13      483.80      507.01     46.95 o 
   5  13  13        3.45       23.81     14.28 o 
   6  13  13       68.15       60.28     20.84 o 
   7  13  13      123.09      103.98     18.06 o 
   8  13  13        5.54        1.89     13.19 o 
   9  13  13        7.07        0.53     12.83 o 
  10  13  13       24.58       16.63     14.70 o 
   2  14  13       31.52       29.86     13.76 o 
   3  14  13        0.12       13.77     21.34 o 
   4  14  13      102.91       88.72     15.95 o 
   5  14  13       32.12       34.35     15.79 o 
   6  14  13        4.27        8.14     17.93 o 
   7  14  13       31.56       18.45     15.45 o 
   8  14  13        1.25        7.96     14.70 o 
   9  14  13      158.68      144.68     21.12 o 
  -7  -8  14        9.36       24.54     32.01 o 
  -6  -8  14        8.22       16.00     29.87 o 
  -5  -8  14      108.94       18.14     29.87 o 
  -4  -8  14        0.73       18.14     16.00 o 
  -3  -8  14       49.63       34.14     17.07 o 
  -2  -8  14       45.01       50.15     16.00 o 
  -1  -8  14       17.82       25.61     14.94 o 
   0  -8  14       61.85       40.40      8.35 o 
  -9  -7  14        6.74       46.95     21.34 o 
  -8  -7  14       43.72       53.35     21.34 o 
  -7  -7  14       43.08       50.15     20.27 o 
  -6  -7  14      160.39      120.57     22.41 o 
  -5  -7  14       21.48       19.21     17.07 o 
  -4  -7  14        3.42        2.13     13.87 o 
  -3  -7  14       11.17       20.27     16.00 o 
  -2  -7  14      191.16      186.72     35.21 o 
  -1  -7  14       94.10       63.71      8.23 o 
   0  -7  14        2.91        9.25      7.87 o 
   1  -7  14      187.11      217.81     12.43 o 
   2  -7  14        8.99        9.09      6.55 o 
  -9  -6  14       47.13       56.55     21.34 o 
  -8  -6  14       77.85       86.42     23.47 o 
  -7  -6  14       34.50       13.87     18.14 o 
  -6  -6  14       11.06       14.94     17.07 o 
  -5  -6  14       12.59       25.61     16.00 o 
  -4  -6  14        0.82       -8.54     13.87 o 
  -3  -6  14        5.09        2.49      7.47 o 
  -2  -6  14       11.70       10.86      8.46 o 
  -1  -6  14        8.60        0.88      5.62 o 
   0  -6  14       31.10       22.10      7.68 o 
   1  -6  14        6.23       -2.05      8.49 o 
   2  -6  14      137.62      126.07     13.03 o 
   3  -6  14        2.75        5.67      8.76 o 
   4  -6  14       70.99       32.01     16.00 o 
 -10  -5  14       87.11       91.76     22.41 o 
  -9  -5  14       90.32      106.70     38.41 o 
  -8  -5  14      122.29       98.16     37.34 o 
  -7  -5  14      361.18      403.31     33.08 o 
  -6  -5  14      268.44      296.61     26.67 o 
  -5  -5  14       66.93       67.22     30.94 o 
  -4  -5  14        2.54        3.99      5.20 o 
  -3  -5  14       19.83       27.56     10.67 o 
  -2  -5  14      346.30      321.51     22.41 o 
  -1  -5  14        2.55        7.07     10.98 o 
   0  -5  14        0.24       -1.86      8.46 o 
   1  -5  14       90.67      120.26     22.41 o 
   2  -5  14       23.25       14.38      9.20 o 
   3  -5  14       61.45       72.82     22.94 o 
   4  -5  14      111.07      111.58     12.80 o 
   5  -5  14        0.01       19.21     16.00 o 
 -10  -4  14       16.29        9.60     17.07 o 
  -9  -4  14        9.14       32.01     18.14 o 
  -8  -4  14       59.57       39.48     18.14 o 
  -7  -4  14       28.37       38.94     15.47 o 
  -6  -4  14      131.52       99.58     15.01 o 
  -5  -4  14       25.03       27.66     13.60 o 
  -4  -4  14       72.65       93.47     21.34 o 
  -3  -4  14        2.77       -0.53     10.14 o 
  -2  -4  14      182.97      176.83      9.62 o 
  -1  -4  14     1079.26     1058.61     21.76 o 
   0  -4  14       38.01       31.96      6.43 o 
   1  -4  14        4.94       -5.73      5.73 o 
   2  -4  14       33.77       17.07     13.33 o 
   3  -4  14        2.19       -0.59      6.67 o 
   4  -4  14      164.62      168.67     20.27 o 
   5  -4  14      202.91      177.54     15.03 o 
   6  -4  14       66.88       66.15     34.14 o 
 -10  -3  14        9.28       16.00     17.07 o 
  -9  -3  14        0.40       12.27     11.32 o 
  -8  -3  14      117.20       89.97     26.14 o 
  -7  -3  14        0.78        7.60      7.77 o 
  -6  -3  14        4.74       10.18      4.05 o 
  -5  -3  14      133.74      105.26     10.90 o 
  -4  -3  14      479.41      512.72     34.14 o 
  -3  -3  14       82.96       59.26     11.32 o 
  -2  -3  14       12.05        9.60      9.05 o 
  -1  -3  14      235.62      200.62     29.34 o 
   0  -3  14      272.50      269.09     13.19 o 
   1  -3  14       19.70       16.00      9.33 o 
   2  -3  14       29.13       20.58      5.93 o 
   3  -3  14       59.69       87.03     22.52 o 
   4  -3  14       37.87       37.07      5.87 o 
   5  -3  14       42.67       35.21     11.32 o 
   6  -3  14       40.16       19.83     10.76 o 
   7  -3  14       22.88        5.33     17.07 o 
 -11  -2  14       36.10       30.94     18.14 o 
 -10  -2  14        6.35       15.47     16.54 o 
  -9  -2  14      362.67      353.60     31.33 o 
  -8  -2  14       10.62       12.08      8.42 o 
  -7  -2  14      356.85      342.14     13.07 o 
  -6  -2  14      687.80      698.15     17.34 o 
  -5  -2  14        7.62        9.09      5.36 o 
  -4  -2  14       27.85       24.01     10.14 o 
  -3  -2  14       73.86       69.91     10.92 o 
  -2  -2  14      518.93      511.45     30.90 o 
  -1  -2  14        3.07       -5.22     10.01 o 
   0  -2  14       37.76       27.33     10.83 o 
   1  -2  14       12.34       11.49      9.05 o 
   2  -2  14       16.42        6.72      6.38 o 
   3  -2  14       35.08       47.67      8.59 o 
   4  -2  14      657.10      678.48     18.92 o 
   5  -2  14       25.74       39.69     11.62 o 
   6  -2  14        4.19        8.53      8.30 o 
   7  -2  14       51.32       55.48     20.27 o 
   8  -2  14       68.41       75.75     39.48 o 
 -11  -1  14       76.15       55.86     25.07 o 
 -10  -1  14        0.66       -3.83      9.16 o 
  -9  -1  14        0.08        5.21      6.35 o 
  -8  -1  14      135.20      152.72     11.60 o 
  -7  -1  14      114.51      122.92      7.91 o 
  -6  -1  14       15.55       10.14      6.10 o 
  -5  -1  14     1067.09     1058.87     20.73 o 
  -4  -1  14       63.87       54.24     10.92 o 
  -3  -1  14        8.70       28.34      9.41 o 
  -2  -1  14        3.55       11.12     11.63 o 
  -1  -1  14      148.99      159.51     14.95 o 
   0  -1  14      153.06      139.21     11.24 o 
   1  -1  14        2.92       -4.62     12.27 o 
   2  -1  14       47.73       51.71      7.89 o 
   3  -1  14      213.14      231.94     20.27 o 
   4  -1  14      343.17      324.42     25.61 o 
   5  -1  14      401.87      396.91     14.11 o 
   6  -1  14       36.08       33.03      6.28 o 
   7  -1  14        0.21        1.25      4.48 o 
   8  -1  14       72.96       76.82     38.41 o 
   9  -1  14       30.79       60.82     23.47 o 
 -10   0  14        3.62        4.93      7.52 o 
  -9   0  14        3.75        5.18      8.20 o 
  -8   0  14       20.71       13.76      7.82 o 
  -7   0  14       50.02       40.08     11.43 o 
  -6   0  14       48.12       47.65     15.00 o 
  -5   0  14      267.55      300.00     18.42 o 
  -4   0  14        1.07        2.48     10.28 o 
  -3   0  14        4.70        5.20      8.65 o 
  -2   0  14      114.26      113.30     14.38 o 
  -1   0  14     1806.03     1905.63     60.82 o 
   0   0  14      866.04      889.60     27.21 o 
   1   0  14       44.62       42.39      8.96 o 
   2   0  14       45.28       50.79      8.20 o 
   3   0  14        3.31       16.60     13.87 o 
   4   0  14       59.76       48.45      7.43 o 
   5   0  14       42.45       24.08      8.46 o 
   6   0  14        8.16       10.90     10.14 o 
   7   0  14        8.27        6.22      6.15 o 
   8   0  14        6.44       -1.48      5.94 o 
   9   0  14        3.91        0.00     17.07 o 
  10   0  14        3.35       -3.20     19.21 o 
 -10   1  14      111.81      140.45     35.62 o 
  -9   1  14        0.96       -7.29      8.35 o 
  -8   1  14       37.29       45.51      9.09 o 
  -7   1  14        1.61        5.26      6.80 o 
  -6   1  14     1078.45     1083.24     38.29 o 
  -5   1  14       44.35       49.33     10.85 o 
  -4   1  14      307.95      287.13     17.82 o 
  -3   1  14      156.89      149.65     14.31 o 
  -2   1  14      150.32      159.83     15.79 o 
  -1   1  14      668.56      706.22     21.25 o 
   0   1  14     2274.94     2239.96     49.60 o 
   1   1  14       56.22       58.68     12.24 o 
   2   1  14      110.42      125.61     13.22 o 
   3   1  14       93.29       94.62     17.07 o 
   4   1  14      150.43      183.27     19.21 o 
   5   1  14       40.85       29.34     11.79 o 
   6   1  14      195.77      215.30     10.00 o 
   7   1  14       97.12       87.17     12.80 o 
   8   1  14       65.01       66.09      6.94 o 
   9   1  14        0.68        4.90     14.40 o 
  10   1  14       35.39       20.27     21.34 o 
 -10   2  14        3.50       14.06     11.21 o 
  -9   2  14       43.40       38.15      8.58 o 
  -8   2  14        6.54        9.80      8.34 o 
  -7   2  14        1.59        4.48      7.05 o 
  -6   2  14       17.56       10.49     10.36 o 
  -5   2  14      201.07      237.20     11.41 o 
  -4   2  14      169.80      190.27     23.54 o 
  -3   2  14       52.07       35.56     11.54 o 
  -2   2  14       45.24       31.80     12.43 o 
  -1   2  14       32.84       52.06     10.48 o 
   0   2  14     2185.39     2058.14     69.35 o 
   1   2  14      666.00      623.65     35.74 o 
   2   2  14       46.48       55.89     10.67 o 
   3   2  14       48.98       50.59      8.96 o 
   4   2  14      295.70      314.32     12.56 o 
   5   2  14      209.30      217.41     11.02 o 
   6   2  14      170.77      207.49     28.27 o
[truncated: 82,402 more chars]
